# Supplementary material for: Malaria parasites require a divergent heme oxygenase for apicoplast gene expression and biogenesis
Source: eLife. 2024 Dec 11;13:RP100256. doi: 10.7554/eLife.100256 (PMC11634067; doi:10.7554/eLife.100256)
Supplement: Figure 1—source data 1. [file elife-100256-fig1-data1.zip › 8zld.pdb]

HEADER    DNA BINDING PROTEIN                     18-MAY-24   8ZLD              
TITLE     CRYSTAL STRUCTURE OF PFHO FROM PLASMODIUM FALCIPARUM AT 2.78 A        
COMPND    MOL_ID: 1;                                                            
COMPND   2 MOLECULE: HEME OXYGENASE;                                            
COMPND   3 CHAIN: A, B;                                                         
COMPND   4 ENGINEERED: YES                                                      
SOURCE    MOL_ID: 1;                                                            
SOURCE   2 ORGANISM_SCIENTIFIC: PLASMODIUM FALCIPARUM;                          
SOURCE   3 ORGANISM_COMMON: MALARIA PARASITE P. FALCIPARUM;                     
SOURCE   4 ORGANISM_TAXID: 5833;                                                
SOURCE   5 GENE: PF3D7_1011900;                                                 
SOURCE   6 EXPRESSION_SYSTEM: ESCHERICHIA COLI BL21;                            
SOURCE   7 EXPRESSION_SYSTEM_TAXID: 511693;                                     
SOURCE   8 EXPRESSION_SYSTEM_VECTOR_TYPE: PLASMID;                              
SOURCE   9 EXPRESSION_SYSTEM_PLASMID: PET21D                                    
KEYWDS    PLASMODIUM FALCIPARUM, APICOPLAST ORGANELLE, RNA TRANSCRIPTION,       
KEYWDS   2 APICOPLAST GENOME, DIVERGENT HEME OXYGENASE, DNA BINDING PROTEIN     
EXPDTA    X-RAY DIFFRACTION                                                     
AUTHOR    J.M.M.CAAVEIRO,A.SENOO                                                
REVDAT   1   04-SEP-24 8ZLD    0                                                
JRNL        AUTH   A.M.BLACKWELL,Y.JAMI-ALAHMADI,A.S.NASAMU,S.KUDO,A.SENOO,     
JRNL        AUTH 2 C.SLAM,K.TSUMOTO,J.A.WOHLSCHLEGEL,J.M.CAAVEIRO,D.E.GOLDBERG, 
JRNL        AUTH 3 P.A.SIGALA                                                   
JRNL        TITL   MALARIA PARASITES REQUIRE A DIVERGENT HEME OXYGENASE FOR     
JRNL        TITL 2 APICOPLAST GENE EXPRESSION AND BIOGENESIS                    
JRNL        REF    ELIFE                                      2024              
JRNL        REFN                   ESSN 2050-084X                               
JRNL        DOI    10.7554/ELIFE.100256.1                                       
REMARK   2                                                                      
REMARK   2 RESOLUTION.    2.78 ANGSTROMS.                                       
REMARK   3                                                                      
REMARK   3 REFINEMENT.                                                          
REMARK   3   PROGRAM     : REFMAC 5.8.0238                                      
REMARK   3   AUTHORS     : MURSHUDOV,SKUBAK,LEBEDEV,PANNU,STEINER,              
REMARK   3               : NICHOLLS,WINN,LONG,VAGIN                             
REMARK   3                                                                      
REMARK   3    REFINEMENT TARGET : MAXIMUM LIKELIHOOD                            
REMARK   3                                                                      
REMARK   3  DATA USED IN REFINEMENT.                                            
REMARK   3   RESOLUTION RANGE HIGH (ANGSTROMS) : 2.78                           
REMARK   3   RESOLUTION RANGE LOW  (ANGSTROMS) : 45.79                          
REMARK   3   DATA CUTOFF            (SIGMA(F)) : NULL                           
REMARK   3   COMPLETENESS FOR RANGE        (%) : 99.6                           
REMARK   3   NUMBER OF REFLECTIONS             : 12443                          
REMARK   3                                                                      
REMARK   3  FIT TO DATA USED IN REFINEMENT.                                     
REMARK   3   CROSS-VALIDATION METHOD          : THROUGHOUT                      
REMARK   3   FREE R VALUE TEST SET SELECTION  : RANDOM                          
REMARK   3   R VALUE     (WORKING + TEST SET) : 0.205                           
REMARK   3   R VALUE            (WORKING SET) : 0.203                           
REMARK   3   FREE R VALUE                     : 0.264                           
REMARK   3   FREE R VALUE TEST SET SIZE   (%) : 4.400                           
REMARK   3   FREE R VALUE TEST SET COUNT      : 573                             
REMARK   3                                                                      
REMARK   3  FIT IN THE HIGHEST RESOLUTION BIN.                                  
REMARK   3   TOTAL NUMBER OF BINS USED           : 20                           
REMARK   3   BIN RESOLUTION RANGE HIGH       (A) : 2.78                         
REMARK   3   BIN RESOLUTION RANGE LOW        (A) : 2.85                         
REMARK   3   REFLECTION IN BIN     (WORKING SET) : 871                          
REMARK   3   BIN COMPLETENESS (WORKING+TEST) (%) : 98.70                        
REMARK   3   BIN R VALUE           (WORKING SET) : 0.3140                       
REMARK   3   BIN FREE R VALUE SET COUNT          : 41                           
REMARK   3   BIN FREE R VALUE                    : 0.4200                       
REMARK   3                                                                      
REMARK   3  NUMBER OF NON-HYDROGEN ATOMS USED IN REFINEMENT.                    
REMARK   3   PROTEIN ATOMS            : 3076                                    
REMARK   3   NUCLEIC ACID ATOMS       : 0                                       
REMARK   3   HETEROGEN ATOMS          : 10                                      
REMARK   3   SOLVENT ATOMS            : 15                                      
REMARK   3                                                                      
REMARK   3  B VALUES.                                                           
REMARK   3   FROM WILSON PLOT           (A**2) : NULL                           
REMARK   3   MEAN B VALUE      (OVERALL, A**2) : 64.30                          
REMARK   3   OVERALL ANISOTROPIC B VALUE.                                       
REMARK   3    B11 (A**2) : -0.35000                                             
REMARK   3    B22 (A**2) : -4.12000                                             
REMARK   3    B33 (A**2) : 4.47000                                              
REMARK   3    B12 (A**2) : 0.00000                                              
REMARK   3    B13 (A**2) : 0.00000                                              
REMARK   3    B23 (A**2) : 0.00000                                              
REMARK   3                                                                      
REMARK   3  ESTIMATED OVERALL COORDINATE ERROR.                                 
REMARK   3   ESU BASED ON R VALUE                            (A): 9.627         
REMARK   3   ESU BASED ON FREE R VALUE                       (A): 0.372         
REMARK   3   ESU BASED ON MAXIMUM LIKELIHOOD                 (A): 0.294         
REMARK   3   ESU FOR B VALUES BASED ON MAXIMUM LIKELIHOOD (A**2): 32.054        
REMARK   3                                                                      
REMARK   3 CORRELATION COEFFICIENTS.                                            
REMARK   3   CORRELATION COEFFICIENT FO-FC      : 0.941                         
REMARK   3   CORRELATION COEFFICIENT FO-FC FREE : 0.904                         
REMARK   3                                                                      
REMARK   3  RMS DEVIATIONS FROM IDEAL VALUES        COUNT    RMS    WEIGHT      
REMARK   3   BOND LENGTHS REFINED ATOMS        (A):  3164 ; 0.009 ; 0.013       
REMARK   3   BOND LENGTHS OTHERS               (A):  2893 ; 0.001 ; 0.017       
REMARK   3   BOND ANGLES REFINED ATOMS   (DEGREES):  4271 ; 1.559 ; 1.631       
REMARK   3   BOND ANGLES OTHERS          (DEGREES):  6733 ; 1.326 ; 1.572       
REMARK   3   TORSION ANGLES, PERIOD 1    (DEGREES):   365 ; 6.165 ; 5.000       
REMARK   3   TORSION ANGLES, PERIOD 2    (DEGREES):   166 ;39.361 ;24.096       
REMARK   3   TORSION ANGLES, PERIOD 3    (DEGREES):   588 ;19.795 ;15.000       
REMARK   3   TORSION ANGLES, PERIOD 4    (DEGREES):     8 ;23.484 ;15.000       
REMARK   3   CHIRAL-CENTER RESTRAINTS       (A**3):   405 ; 0.075 ; 0.200       
REMARK   3   GENERAL PLANES REFINED ATOMS      (A):  3420 ; 0.007 ; 0.020       
REMARK   3   GENERAL PLANES OTHERS             (A):   668 ; 0.001 ; 0.020       
REMARK   3   NON-BONDED CONTACTS REFINED ATOMS (A):  NULL ;  NULL ;  NULL       
REMARK   3   NON-BONDED CONTACTS OTHERS        (A):  NULL ;  NULL ;  NULL       
REMARK   3   NON-BONDED TORSION REFINED ATOMS  (A):  NULL ;  NULL ;  NULL       
REMARK   3   NON-BONDED TORSION OTHERS         (A):  NULL ;  NULL ;  NULL       
REMARK   3   H-BOND (X...Y) REFINED ATOMS      (A):  NULL ;  NULL ;  NULL       
REMARK   3   H-BOND (X...Y) OTHERS             (A):  NULL ;  NULL ;  NULL       
REMARK   3   POTENTIAL METAL-ION REFINED ATOMS (A):  NULL ;  NULL ;  NULL       
REMARK   3   POTENTIAL METAL-ION OTHERS        (A):  NULL ;  NULL ;  NULL       
REMARK   3   SYMMETRY VDW REFINED ATOMS        (A):  NULL ;  NULL ;  NULL       
REMARK   3   SYMMETRY VDW OTHERS               (A):  NULL ;  NULL ;  NULL       
REMARK   3   SYMMETRY H-BOND REFINED ATOMS     (A):  NULL ;  NULL ;  NULL       
REMARK   3   SYMMETRY H-BOND OTHERS            (A):  NULL ;  NULL ;  NULL       
REMARK   3   SYMMETRY METAL-ION REFINED ATOMS  (A):  NULL ;  NULL ;  NULL       
REMARK   3   SYMMETRY METAL-ION OTHERS         (A):  NULL ;  NULL ;  NULL       
REMARK   3                                                                      
REMARK   3  ISOTROPIC THERMAL FACTOR RESTRAINTS.     COUNT   RMS    WEIGHT      
REMARK   3   MAIN-CHAIN BOND REFINED ATOMS  (A**2):  1466 ; 2.216 ; 4.085       
REMARK   3   MAIN-CHAIN BOND OTHER ATOMS    (A**2):  1465 ; 2.215 ; 4.083       
REMARK   3   MAIN-CHAIN ANGLE REFINED ATOMS (A**2):  1826 ; 3.557 ; 6.118       
REMARK   3   MAIN-CHAIN ANGLE OTHER ATOMS   (A**2):  1827 ; 3.557 ; 6.121       
REMARK   3   SIDE-CHAIN BOND REFINED ATOMS  (A**2):  1698 ; 2.394 ; 4.337       
REMARK   3   SIDE-CHAIN BOND OTHER ATOMS    (A**2):  1691 ; 2.367 ; 4.334       
REMARK   3   SIDE-CHAIN ANGLE REFINED ATOMS (A**2):  NULL ;  NULL ;  NULL       
REMARK   3   SIDE-CHAIN ANGLE OTHER ATOMS   (A**2):  2433 ; 3.982 ; 6.401       
REMARK   3   LONG RANGE B REFINED ATOMS     (A**2): 12913 ; 7.569 ;75.736       
REMARK   3   LONG RANGE B OTHER ATOMS       (A**2): 12910 ; 7.567 ;75.733       
REMARK   3                                                                      
REMARK   3 ANISOTROPIC THERMAL FACTOR RESTRAINTS.    COUNT   RMS   WEIGHT       
REMARK   3   RIGID-BOND RESTRAINTS          (A**2):  NULL ;  NULL ;  NULL       
REMARK   3   SPHERICITY; FREE ATOMS         (A**2):  NULL ;  NULL ;  NULL       
REMARK   3   SPHERICITY; BONDED ATOMS       (A**2):  NULL ;  NULL ;  NULL       
REMARK   3                                                                      
REMARK   3  NCS RESTRAINTS STATISTICS                                           
REMARK   3   NCS TYPE: LOCAL                                                    
REMARK   3   NUMBER OF DIFFERENT NCS PAIRS  : 1                                 
REMARK   3  GROUP  CHAIN1    RANGE     CHAIN2     RANGE    COUNT RMS  WEIGHT    
REMARK   3    1     A                    B                 5852  0.15  0.05     
REMARK   3                                                                      
REMARK   3  TLS DETAILS                                                         
REMARK   3   NUMBER OF TLS GROUPS  : 2                                          
REMARK   3                                                                      
REMARK   3   TLS GROUP : 1                                                      
REMARK   3    NUMBER OF COMPONENTS GROUP : 1                                    
REMARK   3    COMPONENTS        C SSSEQI   TO  C SSSEQI                         
REMARK   3    RESIDUE RANGE :   A    95        A   298                          
REMARK   3    ORIGIN FOR THE GROUP (A):  59.1072  41.4175  46.2078              
REMARK   3    T TENSOR                                                          
REMARK   3      T11:   0.2885 T22:   0.1017                                     
REMARK   3      T33:   0.1916 T12:  -0.0474                                     
REMARK   3      T13:   0.0781 T23:  -0.0409                                     
REMARK   3    L TENSOR                                                          
REMARK   3      L11:   3.0509 L22:   3.1546                                     
REMARK   3      L33:   5.0251 L12:  -1.1328                                     
REMARK   3      L13:   1.0353 L23:  -1.5066                                     
REMARK   3    S TENSOR                                                          
REMARK   3      S11:  -0.0168 S12:  -0.1266 S13:   0.0364                       
REMARK   3      S21:   0.0533 S22:   0.0235 S23:  -0.2687                       
REMARK   3      S31:  -0.2162 S32:   0.3193 S33:  -0.0067                       
REMARK   3                                                                      
REMARK   3   TLS GROUP : 2                                                      
REMARK   3    NUMBER OF COMPONENTS GROUP : 1                                    
REMARK   3    COMPONENTS        C SSSEQI   TO  C SSSEQI                         
REMARK   3    RESIDUE RANGE :   B    95        B   299                          
REMARK   3    ORIGIN FOR THE GROUP (A):  45.8066  20.3402  78.4079              
REMARK   3    T TENSOR                                                          
REMARK   3      T11:   0.0249 T22:   0.2714                                     
REMARK   3      T33:   0.0483 T12:   0.0299                                     
REMARK   3      T13:  -0.0300 T23:  -0.0253                                     
REMARK   3    L TENSOR                                                          
REMARK   3      L11:   3.6854 L22:   3.8600                                     
REMARK   3      L33:   3.1622 L12:   1.9175                                     
REMARK   3      L13:  -1.5692 L23:  -1.2314                                     
REMARK   3    S TENSOR                                                          
REMARK   3      S11:  -0.0439 S12:   0.0421 S13:   0.2462                       
REMARK   3      S21:  -0.1330 S22:  -0.0382 S23:   0.3152                       
REMARK   3      S31:  -0.1782 S32:  -0.1018 S33:   0.0821                       
REMARK   3                                                                      
REMARK   3  BULK SOLVENT MODELLING.                                             
REMARK   3   METHOD USED : MASK                                                 
REMARK   3   PARAMETERS FOR MASK CALCULATION                                    
REMARK   3   VDW PROBE RADIUS   : 1.20                                          
REMARK   3   ION PROBE RADIUS   : 0.80                                          
REMARK   3   SHRINKAGE RADIUS   : 0.80                                          
REMARK   3                                                                      
REMARK   3  OTHER REFINEMENT REMARKS: HYDROGENS HAVE BEEN ADDED IN THE RIDING   
REMARK   3  POSITIONS                                                           
REMARK   4                                                                      
REMARK   4 8ZLD COMPLIES WITH FORMAT V. 3.30, 13-JUL-11                         
REMARK 100                                                                      
REMARK 100 THIS ENTRY HAS BEEN PROCESSED BY PDBJ ON 29-MAY-24.                  
REMARK 100 THE DEPOSITION ID IS D_1300048004.                                   
REMARK 200                                                                      
REMARK 200 EXPERIMENTAL DETAILS                                                 
REMARK 200  EXPERIMENT TYPE                : X-RAY DIFFRACTION                  
REMARK 200  DATE OF DATA COLLECTION        : 21-APR-12                          
REMARK 200  TEMPERATURE           (KELVIN) : 100                                
REMARK 200  PH                             : NULL                               
REMARK 200  NUMBER OF CRYSTALS USED        : 1                                  
REMARK 200                                                                      
REMARK 200  SYNCHROTRON              (Y/N) : Y                                  
REMARK 200  RADIATION SOURCE               : PHOTON FACTORY                     
REMARK 200  BEAMLINE                       : AR-NW12A                           
REMARK 200  X-RAY GENERATOR MODEL          : NULL                               
REMARK 200  MONOCHROMATIC OR LAUE    (M/L) : M                                  
REMARK 200  WAVELENGTH OR RANGE        (A) : 1.0000                             
REMARK 200  MONOCHROMATOR                  : NULL                               
REMARK 200  OPTICS                         : NULL                               
REMARK 200                                                                      
REMARK 200  DETECTOR TYPE                  : CCD                                
REMARK 200  DETECTOR MANUFACTURER          : ADSC QUANTUM 210R                  
REMARK 200  INTENSITY-INTEGRATION SOFTWARE : MOSFLM 7.2.2                       
REMARK 200  DATA SCALING SOFTWARE          : AIMLESS 0.7.3                      
REMARK 200                                                                      
REMARK 200  NUMBER OF UNIQUE REFLECTIONS   : 13064                              
REMARK 200  RESOLUTION RANGE HIGH      (A) : 2.780                              
REMARK 200  RESOLUTION RANGE LOW       (A) : 55.400                             
REMARK 200  REJECTION CRITERIA  (SIGMA(I)) : NULL                               
REMARK 200                                                                      
REMARK 200 OVERALL.                                                             
REMARK 200  COMPLETENESS FOR RANGE     (%) : 99.8                               
REMARK 200  DATA REDUNDANCY                : 6.600                              
REMARK 200  R MERGE                    (I) : 0.10700                            
REMARK 200  R SYM                      (I) : NULL                               
REMARK 200  <I/SIGMA(I)> FOR THE DATA SET  : 11.2000                            
REMARK 200                                                                      
REMARK 200 IN THE HIGHEST RESOLUTION SHELL.                                     
REMARK 200  HIGHEST RESOLUTION SHELL, RANGE HIGH (A) : 2.78                     
REMARK 200  HIGHEST RESOLUTION SHELL, RANGE LOW  (A) : 2.93                     
REMARK 200  COMPLETENESS FOR SHELL     (%) : 99.5                               
REMARK 200  DATA REDUNDANCY IN SHELL       : 6.40                               
REMARK 200  R MERGE FOR SHELL          (I) : 0.71500                            
REMARK 200  R SYM FOR SHELL            (I) : NULL                               
REMARK 200  <I/SIGMA(I)> FOR SHELL         : 2.300                              
REMARK 200                                                                      
REMARK 200 DIFFRACTION PROTOCOL: SINGLE WAVELENGTH                              
REMARK 200 METHOD USED TO DETERMINE THE STRUCTURE: SAD                          
REMARK 200 SOFTWARE USED: PHASER 2.8.2                                          
REMARK 200 STARTING MODEL: NULL                                                 
REMARK 200                                                                      
REMARK 200 REMARK: NULL                                                         
REMARK 280                                                                      
REMARK 280 CRYSTAL                                                              
REMARK 280 SOLVENT CONTENT, VS   (%): 44.18                                     
REMARK 280 MATTHEWS COEFFICIENT, VM (ANGSTROMS**3/DA): 2.20                     
REMARK 280                                                                      
REMARK 280 CRYSTALLIZATION CONDITIONS: 0.4M (NH4)2SO4, 0.65M LI2SO4, 0.1M       
REMARK 280  SODIUM CITRATE TRIBASIC DIHYDRATE, PH 5.6, VAPOR DIFFUSION,         
REMARK 280  HANGING DROP, TEMPERATURE 293.15K                                   
REMARK 290                                                                      
REMARK 290 CRYSTALLOGRAPHIC SYMMETRY                                            
REMARK 290 SYMMETRY OPERATORS FOR SPACE GROUP: P 21 21 21                       
REMARK 290                                                                      
REMARK 290      SYMOP   SYMMETRY                                                
REMARK 290     NNNMMM   OPERATOR                                                
REMARK 290       1555   X,Y,Z                                                   
REMARK 290       2555   -X+1/2,-Y,Z+1/2                                         
REMARK 290       3555   -X,Y+1/2,-Z+1/2                                         
REMARK 290       4555   X+1/2,-Y+1/2,-Z                                         
REMARK 290                                                                      
REMARK 290     WHERE NNN -> OPERATOR NUMBER                                     
REMARK 290           MMM -> TRANSLATION VECTOR                                  
REMARK 290                                                                      
REMARK 290 CRYSTALLOGRAPHIC SYMMETRY TRANSFORMATIONS                            
REMARK 290 THE FOLLOWING TRANSFORMATIONS OPERATE ON THE ATOM/HETATM             
REMARK 290 RECORDS IN THIS ENTRY TO PRODUCE CRYSTALLOGRAPHICALLY                
REMARK 290 RELATED MOLECULES.                                                   
REMARK 290   SMTRY1   1  1.000000  0.000000  0.000000        0.00000            
REMARK 290   SMTRY2   1  0.000000  1.000000  0.000000        0.00000            
REMARK 290   SMTRY3   1  0.000000  0.000000  1.000000        0.00000            
REMARK 290   SMTRY1   2 -1.000000  0.000000  0.000000       27.45500            
REMARK 290   SMTRY2   2  0.000000 -1.000000  0.000000        0.00000            
REMARK 290   SMTRY3   2  0.000000  0.000000  1.000000       81.20000            
REMARK 290   SMTRY1   3 -1.000000  0.000000  0.000000        0.00000            
REMARK 290   SMTRY2   3  0.000000  1.000000  0.000000       27.68500            
REMARK 290   SMTRY3   3  0.000000  0.000000 -1.000000       81.20000            
REMARK 290   SMTRY1   4  1.000000  0.000000  0.000000       27.45500            
REMARK 290   SMTRY2   4  0.000000 -1.000000  0.000000       27.68500            
REMARK 290   SMTRY3   4  0.000000  0.000000 -1.000000        0.00000            
REMARK 290                                                                      
REMARK 290 REMARK: NULL                                                         
REMARK 300                                                                      
REMARK 300 BIOMOLECULE: 1, 2                                                    
REMARK 300 SEE REMARK 350 FOR THE AUTHOR PROVIDED AND/OR PROGRAM                
REMARK 300 GENERATED ASSEMBLY INFORMATION FOR THE STRUCTURE IN                  
REMARK 300 THIS ENTRY. THE REMARK MAY ALSO PROVIDE INFORMATION ON               
REMARK 300 BURIED SURFACE AREA.                                                 
REMARK 350                                                                      
REMARK 350 COORDINATES FOR A COMPLETE MULTIMER REPRESENTING THE KNOWN           
REMARK 350 BIOLOGICALLY SIGNIFICANT OLIGOMERIZATION STATE OF THE                
REMARK 350 MOLECULE CAN BE GENERATED BY APPLYING BIOMT TRANSFORMATIONS          
REMARK 350 GIVEN BELOW.  BOTH NON-CRYSTALLOGRAPHIC AND                          
REMARK 350 CRYSTALLOGRAPHIC OPERATIONS ARE GIVEN.                               
REMARK 350                                                                      
REMARK 350 BIOMOLECULE: 1                                                       
REMARK 350 AUTHOR DETERMINED BIOLOGICAL UNIT: MONOMERIC                         
REMARK 350 SOFTWARE DETERMINED QUATERNARY STRUCTURE: MONOMERIC                  
REMARK 350 SOFTWARE USED: PISA                                                  
REMARK 350 TOTAL BURIED SURFACE AREA: 210 ANGSTROM**2                           
REMARK 350 SURFACE AREA OF THE COMPLEX: 10410 ANGSTROM**2                       
REMARK 350 CHANGE IN SOLVENT FREE ENERGY: -18.0 KCAL/MOL                        
REMARK 350 APPLY THE FOLLOWING TO CHAINS: A                                     
REMARK 350   BIOMT1   1  1.000000  0.000000  0.000000        0.00000            
REMARK 350   BIOMT2   1  0.000000  1.000000  0.000000        0.00000            
REMARK 350   BIOMT3   1  0.000000  0.000000  1.000000        0.00000            
REMARK 350                                                                      
REMARK 350 BIOMOLECULE: 2                                                       
REMARK 350 AUTHOR DETERMINED BIOLOGICAL UNIT: MONOMERIC                         
REMARK 350 SOFTWARE DETERMINED QUATERNARY STRUCTURE: MONOMERIC                  
REMARK 350 SOFTWARE USED: PISA                                                  
REMARK 350 TOTAL BURIED SURFACE AREA: 0 ANGSTROM**2                             
REMARK 350 SURFACE AREA OF THE COMPLEX: 10420 ANGSTROM**2                       
REMARK 350 CHANGE IN SOLVENT FREE ENERGY: 0.0 KCAL/MOL                          
REMARK 350 APPLY THE FOLLOWING TO CHAINS: B                                     
REMARK 350   BIOMT1   1  1.000000  0.000000  0.000000        0.00000            
REMARK 350   BIOMT2   1  0.000000  1.000000  0.000000        0.00000            
REMARK 350   BIOMT3   1  0.000000  0.000000  1.000000        0.00000            
REMARK 465                                                                      
REMARK 465 MISSING RESIDUES                                                     
REMARK 465 THE FOLLOWING RESIDUES WERE NOT LOCATED IN THE                       
REMARK 465 EXPERIMENT. (M=MODEL NUMBER; RES=RESIDUE NAME; C=CHAIN               
REMARK 465 IDENTIFIER; SSSEQ=SEQUENCE NUMBER; I=INSERTION CODE.)                
REMARK 465                                                                      
REMARK 465   M RES C SSSEQI                                                     
REMARK 465     MET A    82                                                      
REMARK 465     ALA A    83                                                      
REMARK 465     LEU A    84                                                      
REMARK 465     ARG A    85                                                      
REMARK 465     ASP A    86                                                      
REMARK 465     THR A    87                                                      
REMARK 465     TYR A    88                                                      
REMARK 465     ASN A    89                                                      
REMARK 465     TYR A    90                                                      
REMARK 465     HIS A    91                                                      
REMARK 465     GLU A    92                                                      
REMARK 465     THR A    93                                                      
REMARK 465     HIS A    94                                                      
REMARK 465     ASN A   112                                                      
REMARK 465     LEU A   113                                                      
REMARK 465     LYS A   114                                                      
REMARK 465     GLU A   115                                                      
REMARK 465     LYS A   116                                                      
REMARK 465     GLU A   117                                                      
REMARK 465     LYS A   118                                                      
REMARK 465     ASN A   119                                                      
REMARK 465     LYS A   120                                                      
REMARK 465     GLU A   121                                                      
REMARK 465     ILE A   122                                                      
REMARK 465     PHE A   123                                                      
REMARK 465     ARG A   124                                                      
REMARK 465     ASN A   125                                                      
REMARK 465     ILE A   126                                                      
REMARK 465     ASN A   127                                                      
REMARK 465     ASP A   128                                                      
REMARK 465     TYR A   129                                                      
REMARK 465     ASN A   130                                                      
REMARK 465     SER A   131                                                      
REMARK 465     ASN A   132                                                      
REMARK 465     HIS A   299                                                      
REMARK 465     PHE A   300                                                      
REMARK 465     GLU A   301                                                      
REMARK 465     LYS A   302                                                      
REMARK 465     VAL A   303                                                      
REMARK 465     LYS A   304                                                      
REMARK 465     SER A   305                                                      
REMARK 465     LEU A   306                                                      
REMARK 465     GLU A   307                                                      
REMARK 465     HIS A   308                                                      
REMARK 465     HIS A   309                                                      
REMARK 465     HIS A   310                                                      
REMARK 465     HIS A   311                                                      
REMARK 465     HIS A   312                                                      
REMARK 465     HIS A   313                                                      
REMARK 465     MET B    82                                                      
REMARK 465     ALA B    83                                                      
REMARK 465     LEU B    84                                                      
REMARK 465     ARG B    85                                                      
REMARK 465     ASP B    86                                                      
REMARK 465     THR B    87                                                      
REMARK 465     TYR B    88                                                      
REMARK 465     ASN B    89                                                      
REMARK 465     TYR B    90                                                      
REMARK 465     HIS B    91                                                      
REMARK 465     GLU B    92                                                      
REMARK 465     THR B    93                                                      
REMARK 465     HIS B    94                                                      
REMARK 465     ASN B   112                                                      
REMARK 465     LEU B   113                                                      
REMARK 465     LYS B   114                                                      
REMARK 465     GLU B   115                                                      
REMARK 465     LYS B   116                                                      
REMARK 465     GLU B   117                                                      
REMARK 465     LYS B   118                                                      
REMARK 465     ASN B   119                                                      
REMARK 465     LYS B   120                                                      
REMARK 465     GLU B   121                                                      
REMARK 465     ILE B   122                                                      
REMARK 465     PHE B   123                                                      
REMARK 465     ARG B   124                                                      
REMARK 465     ASN B   125                                                      
REMARK 465     ILE B   126                                                      
REMARK 465     ASN B   127                                                      
REMARK 465     ASP B   128                                                      
REMARK 465     TYR B   129                                                      
REMARK 465     ASN B   130                                                      
REMARK 465     SER B   131                                                      
REMARK 465     ASN B   132                                                      
REMARK 465     PHE B   300                                                      
REMARK 465     GLU B   301                                                      
REMARK 465     LYS B   302                                                      
REMARK 465     VAL B   303                                                      
REMARK 465     LYS B   304                                                      
REMARK 465     SER B   305                                                      
REMARK 465     LEU B   306                                                      
REMARK 465     GLU B   307                                                      
REMARK 465     HIS B   308                                                      
REMARK 465     HIS B   309                                                      
REMARK 465     HIS B   310                                                      
REMARK 465     HIS B   311                                                      
REMARK 465     HIS B   312                                                      
REMARK 465     HIS B   313                                                      
REMARK 470                                                                      
REMARK 470 MISSING ATOM                                                         
REMARK 470 THE FOLLOWING RESIDUES HAVE MISSING ATOMS (M=MODEL NUMBER;           
REMARK 470 RES=RESIDUE NAME; C=CHAIN IDENTIFIER; SSEQ=SEQUENCE NUMBER;          
REMARK 470 I=INSERTION CODE):                                                   
REMARK 470   M RES CSSEQI  ATOMS                                                
REMARK 470     ILE B 295    CG1  CG2  CD1                                       
REMARK 470     LEU B 296    CG   CD1  CD2                                       
REMARK 500                                                                      
REMARK 500 GEOMETRY AND STEREOCHEMISTRY                                         
REMARK 500 SUBTOPIC: TORSION ANGLES                                             
REMARK 500                                                                      
REMARK 500 TORSION ANGLES OUTSIDE THE EXPECTED RAMACHANDRAN REGIONS:            
REMARK 500 (M=MODEL NUMBER; RES=RESIDUE NAME; C=CHAIN IDENTIFIER;               
REMARK 500 SSEQ=SEQUENCE NUMBER; I=INSERTION CODE).                             
REMARK 500                                                                      
REMARK 500 STANDARD TABLE:                                                      
REMARK 500 FORMAT:(10X,I3,1X,A3,1X,A1,I4,A1,4X,F7.2,3X,F7.2)                    
REMARK 500                                                                      
REMARK 500 EXPECTED VALUES: GJ KLEYWEGT AND TA JONES (1996). PHI/PSI-           
REMARK 500 CHOLOGY: RAMACHANDRAN REVISITED. STRUCTURE 4, 1395 - 1400            
REMARK 500                                                                      
REMARK 500  M RES CSSEQI        PSI       PHI                                   
REMARK 500    GLU A 100      -53.51   -123.17                                   
REMARK 500    ILE A 248      -73.40    -58.05                                   
REMARK 500    LEU A 296       36.66    -82.74                                   
REMARK 500    GLU B 100      -53.16   -125.36                                   
REMARK 500    ASN B 191       63.21     61.55                                   
REMARK 500                                                                      
REMARK 500 REMARK: NULL                                                         
DBREF  8ZLD A   84   305  UNP    Q8IJS6   Q8IJS6_PLAF7    84    305             
DBREF  8ZLD B   84   305  UNP    Q8IJS6   Q8IJS6_PLAF7    84    305             
SEQADV 8ZLD MET A   82  UNP  Q8IJS6              INITIATING METHIONINE          
SEQADV 8ZLD ALA A   83  UNP  Q8IJS6              EXPRESSION TAG                 
SEQADV 8ZLD LEU A  306  UNP  Q8IJS6              EXPRESSION TAG                 
SEQADV 8ZLD GLU A  307  UNP  Q8IJS6              EXPRESSION TAG                 
SEQADV 8ZLD HIS A  308  UNP  Q8IJS6              EXPRESSION TAG                 
SEQADV 8ZLD HIS A  309  UNP  Q8IJS6              EXPRESSION TAG                 
SEQADV 8ZLD HIS A  310  UNP  Q8IJS6              EXPRESSION TAG                 
SEQADV 8ZLD HIS A  311  UNP  Q8IJS6              EXPRESSION TAG                 
SEQADV 8ZLD HIS A  312  UNP  Q8IJS6              EXPRESSION TAG                 
SEQADV 8ZLD HIS A  313  UNP  Q8IJS6              EXPRESSION TAG                 
SEQADV 8ZLD MET B   82  UNP  Q8IJS6              INITIATING METHIONINE          
SEQADV 8ZLD ALA B   83  UNP  Q8IJS6              EXPRESSION TAG                 
SEQADV 8ZLD LEU B  306  UNP  Q8IJS6              EXPRESSION TAG                 
SEQADV 8ZLD GLU B  307  UNP  Q8IJS6              EXPRESSION TAG                 
SEQADV 8ZLD HIS B  308  UNP  Q8IJS6              EXPRESSION TAG                 
SEQADV 8ZLD HIS B  309  UNP  Q8IJS6              EXPRESSION TAG                 
SEQADV 8ZLD HIS B  310  UNP  Q8IJS6              EXPRESSION TAG                 
SEQADV 8ZLD HIS B  311  UNP  Q8IJS6              EXPRESSION TAG                 
SEQADV 8ZLD HIS B  312  UNP  Q8IJS6              EXPRESSION TAG                 
SEQADV 8ZLD HIS B  313  UNP  Q8IJS6              EXPRESSION TAG                 
SEQRES   1 A  232  MET ALA LEU ARG ASP THR TYR ASN TYR HIS GLU THR HIS          
SEQRES   2 A  232  LEU PHE VAL ARG ASN GLU VAL LEU PRO THR LEU ALA LYS          
SEQRES   3 A  232  ILE GLU ASN GLU ASN LEU LYS GLU LYS GLU LYS ASN LYS          
SEQRES   4 A  232  GLU ILE PHE ARG ASN ILE ASN ASP TYR ASN SER ASN PHE          
SEQRES   5 A  232  THR ARG GLN THR PHE LEU GLN PHE LEU MET ASP LEU TYR          
SEQRES   6 A  232  ASN ILE PHE LEU LYS ILE ASP ASP LEU PHE LEU GLU ASN          
SEQRES   7 A  232  LYS THR TYR PHE SER ILE LEU ILE TYR ASN GLY PRO MET          
SEQRES   8 A  232  GLN LEU THR ASN HIS LEU TYR ASP ASP ILE ILE TYR VAL          
SEQRES   9 A  232  SER SER VAL VAL GLU ASN SER ASP ASP VAL SER PRO SER          
SEQRES  10 A  232  GLU TYR CYS MET GLU TYR ILE SER HIS LEU GLU ASN LEU          
SEQRES  11 A  232  CYS GLU GLU ASN LYS LEU SER PHE LEU ALA HIS ALA TYR          
SEQRES  12 A  232  VAL PHE TYR LYS ASN PHE HIS LEU SER LYS GLU HIS LEU          
SEQRES  13 A  232  LEU LYS SER ILE CYS LYS TYR LEU ASN ILE ILE LYS LYS          
SEQRES  14 A  232  LEU LYS SER SER THR TYR VAL ALA ASP VAL GLU ASN PHE          
SEQRES  15 A  232  GLU PHE CYS LEU ASN LYS MET SER ARG LYS TRP SER ARG          
SEQRES  16 A  232  TRP GLU LYS ASP ASN PHE LEU ALA SER LEU HIS ASN ALA          
SEQRES  17 A  232  THR ASN LYS MET MET ILE LEU THR LYS HIS PHE GLU LYS          
SEQRES  18 A  232  VAL LYS SER LEU GLU HIS HIS HIS HIS HIS HIS                  
SEQRES   1 B  232  MET ALA LEU ARG ASP THR TYR ASN TYR HIS GLU THR HIS          
SEQRES   2 B  232  LEU PHE VAL ARG ASN GLU VAL LEU PRO THR LEU ALA LYS          
SEQRES   3 B  232  ILE GLU ASN GLU ASN LEU LYS GLU LYS GLU LYS ASN LYS          
SEQRES   4 B  232  GLU ILE PHE ARG ASN ILE ASN ASP TYR ASN SER ASN PHE          
SEQRES   5 B  232  THR ARG GLN THR PHE LEU GLN PHE LEU MET ASP LEU TYR          
SEQRES   6 B  232  ASN ILE PHE LEU LYS ILE ASP ASP LEU PHE LEU GLU ASN          
SEQRES   7 B  232  LYS THR TYR PHE SER ILE LEU ILE TYR ASN GLY PRO MET          
SEQRES   8 B  232  GLN LEU THR ASN HIS LEU TYR ASP ASP ILE ILE TYR VAL          
SEQRES   9 B  232  SER SER VAL VAL GLU ASN SER ASP ASP VAL SER PRO SER          
SEQRES  10 B  232  GLU TYR CYS MET GLU TYR ILE SER HIS LEU GLU ASN LEU          
SEQRES  11 B  232  CYS GLU GLU ASN LYS LEU SER PHE LEU ALA HIS ALA TYR          
SEQRES  12 B  232  VAL PHE TYR LYS ASN PHE HIS LEU SER LYS GLU HIS LEU          
SEQRES  13 B  232  LEU LYS SER ILE CYS LYS TYR LEU ASN ILE ILE LYS LYS          
SEQRES  14 B  232  LEU LYS SER SER THR TYR VAL ALA ASP VAL GLU ASN PHE          
SEQRES  15 B  232  GLU PHE CYS LEU ASN LYS MET SER ARG LYS TRP SER ARG          
SEQRES  16 B  232  TRP GLU LYS ASP ASN PHE LEU ALA SER LEU HIS ASN ALA          
SEQRES  17 B  232  THR ASN LYS MET MET ILE LEU THR LYS HIS PHE GLU LYS          
SEQRES  18 B  232  VAL LYS SER LEU GLU HIS HIS HIS HIS HIS HIS                  
HET    SO4  A 401       5                                                       
HET    SO4  B 401       5                                                       
HETNAM     SO4 SULFATE ION                                                      
FORMUL   3  SO4    2(O4 S 2-)                                                   
FORMUL   5  HOH   *15(H2 O)                                                     
HELIX    1 AA1 LEU A   95  GLU A  100  1                                   6    
HELIX    2 AA2 GLU A  100  ILE A  108  1                                   9    
HELIX    3 AA3 THR A  134  GLU A  158  1                                  25    
HELIX    4 AA4 PHE A  163  ASN A  169  1                                   7    
HELIX    5 AA5 GLN A  173  SER A  187  1                                  15    
HELIX    6 AA6 SER A  198  ASN A  215  1                                  18    
HELIX    7 AA7 ASN A  215  LEU A  245  1                                  31    
HELIX    8 AA8 LEU A  251  THR A  255  5                                   5    
HELIX    9 AA9 ALA A  258  ARG A  272  1                                  15    
HELIX   10 AB1 SER A  275  LEU A  296  1                                  22    
HELIX   11 AB2 PHE B   96  GLU B  100  1                                   5    
HELIX   12 AB3 GLU B  100  ASN B  110  1                                  11    
HELIX   13 AB4 THR B  134  ASN B  159  1                                  26    
HELIX   14 AB5 PHE B  163  GLY B  170  1                                   8    
HELIX   15 AB6 GLN B  173  SER B  187  1                                  15    
HELIX   16 AB7 SER B  198  ASN B  215  1                                  18    
HELIX   17 AB8 ASN B  215  LEU B  245  1                                  31    
HELIX   18 AB9 LEU B  251  THR B  255  5                                   5    
HELIX   19 AC1 ALA B  258  ARG B  272  1                                  15    
HELIX   20 AC2 SER B  275  THR B  297  1                                  23    
CRYST1   54.910   55.370  162.400  90.00  90.00  90.00 P 21 21 21    8          
ORIGX1      1.000000  0.000000  0.000000        0.00000                         
ORIGX2      0.000000  1.000000  0.000000        0.00000                         
ORIGX3      0.000000  0.000000  1.000000        0.00000                         
SCALE1      0.018212  0.000000  0.000000        0.00000                         
SCALE2      0.000000  0.018060  0.000000        0.00000                         
SCALE3      0.000000  0.000000  0.006158        0.00000                         
ATOM      1  N   LEU A  95      54.760  34.292  24.348  1.00 88.15           N  
ANISOU    1  N   LEU A  95    14996   9954   8542   1163    105  -1680       N  
ATOM      2  CA  LEU A  95      54.236  34.599  25.700  1.00 85.35           C  
ANISOU    2  CA  LEU A  95    14336   9520   8572    870     58  -1532       C  
ATOM      3  C   LEU A  95      54.891  35.875  26.244  1.00 81.82           C  
ANISOU    3  C   LEU A  95    13577   9276   8234    833    370  -1300       C  
ATOM      4  O   LEU A  95      56.107  36.057  26.084  1.00 83.81           O  
ANISOU    4  O   LEU A  95    13784   9670   8388   1010    644  -1265       O  
ATOM      5  CB  LEU A  95      54.435  33.402  26.641  1.00 86.26           C  
ANISOU    5  CB  LEU A  95    14474   9402   8897    834    -38  -1637       C  
ATOM      6  CG  LEU A  95      55.783  32.676  26.619  1.00 88.84           C  
ANISOU    6  CG  LEU A  95    14905   9721   9126   1121    154  -1747       C  
ATOM      7  CD1 LEU A  95      56.569  32.872  27.923  1.00 90.56           C  
ANISOU    7  CD1 LEU A  95    14812   9986   9607   1070    361  -1604       C  
ATOM      8  CD2 LEU A  95      55.560  31.192  26.401  1.00 89.69           C  
ANISOU    8  CD2 LEU A  95    15363   9530   9185   1205   -109  -1991       C  
ATOM      9  N   PHE A  96      54.076  36.706  26.895  1.00 78.00           N  
ANISOU    9  N   PHE A  96    12885   8799   7953    607    314  -1145       N  
ATOM     10  CA  PHE A  96      54.370  38.107  27.293  1.00 71.90           C  
ANISOU   10  CA  PHE A  96    11877   8170   7269    536    533   -929       C  
ATOM     11  C   PHE A  96      55.674  38.216  28.093  1.00 68.94           C  
ANISOU   11  C   PHE A  96    11327   7849   7015    567    787   -869       C  
ATOM     12  O   PHE A  96      56.410  39.165  27.862  1.00 73.09           O  
ANISOU   12  O   PHE A  96    11758   8526   7486    595   1007   -730       O  
ATOM     13  CB  PHE A  96      53.197  38.656  28.103  1.00 68.88           C  
ANISOU   13  CB  PHE A  96    11330   7729   7111    323    389   -823       C  
ATOM     14  CG  PHE A  96      53.303  40.120  28.451  1.00 68.44           C  
ANISOU   14  CG  PHE A  96    11108   7765   7131    264    559   -628       C  
ATOM     15  CD1 PHE A  96      53.585  41.067  27.473  1.00 69.60           C  
ANISOU   15  CD1 PHE A  96    11328   8032   7084    349    685   -524       C  
ATOM     16  CD2 PHE A  96      53.081  40.558  29.751  1.00 64.31           C  
ANISOU   16  CD2 PHE A  96    10385   7192   6858    130    581   -544       C  
ATOM     17  CE1 PHE A  96      53.657  42.414  27.796  1.00 69.69           C  
ANISOU   17  CE1 PHE A  96    11227   8072   7179    280    813   -341       C  
ATOM     18  CE2 PHE A  96      53.146  41.902  30.069  1.00 63.38           C  
ANISOU   18  CE2 PHE A  96    10169   7110   6800     87    707   -390       C  
ATOM     19  CZ  PHE A  96      53.434  42.830  29.093  1.00 67.01           C  
ANISOU   19  CZ  PHE A  96    10716   7650   7094    152    814   -289       C  
ATOM     20  N   VAL A  97      55.941  37.311  29.030  1.00 66.18           N  
ANISOU   20  N   VAL A  97    10923   7384   6836    545    743   -948       N  
ATOM     21  CA  VAL A  97      57.085  37.453  29.976  1.00 64.49           C  
ANISOU   21  CA  VAL A  97    10500   7232   6770    547    943   -874       C  
ATOM     22  C   VAL A  97      58.382  37.336  29.193  1.00 66.46           C  
ANISOU   22  C   VAL A  97    10779   7650   6821    777   1168   -882       C  
ATOM     23  O   VAL A  97      59.235  38.223  29.379  1.00 67.35           O  
ANISOU   23  O   VAL A  97    10693   7925   6971    743   1379   -725       O  
ATOM     24  CB  VAL A  97      57.049  36.448  31.145  1.00 62.55           C  
ANISOU   24  CB  VAL A  97    10205   6829   6730    494    833   -943       C  
ATOM     25  CG1 VAL A  97      58.305  36.489  32.001  1.00 59.54           C  
ANISOU   25  CG1 VAL A  97     9625   6535   6459    535   1017   -880       C  
ATOM     26  CG2 VAL A  97      55.831  36.674  32.015  1.00 61.33           C  
ANISOU   26  CG2 VAL A  97     9963   6569   6769    270    663   -884       C  
ATOM     27  N   ARG A  98      58.540  36.287  28.390  1.00 71.73           N  
ANISOU   27  N   ARG A  98    11683   8281   7289   1000   1121  -1053       N  
ATOM     28  CA  ARG A  98      59.830  35.996  27.697  1.00 78.40           C  
ANISOU   28  CA  ARG A  98    12551   9312   7922   1290   1358  -1071       C  
ATOM     29  C   ARG A  98      60.100  37.070  26.631  1.00 76.49           C  
ANISOU   29  C   ARG A  98    12294   9310   7457   1339   1550   -926       C  
ATOM     30  O   ARG A  98      61.277  37.493  26.499  1.00 72.38           O  
ANISOU   30  O   ARG A  98    11587   9027   6886   1434   1826   -784       O  
ATOM     31  CB  ARG A  98      59.861  34.598  27.052  1.00 86.23           C  
ANISOU   31  CB  ARG A  98    13865  10179   8717   1565   1248  -1318       C  
ATOM     32  CG  ARG A  98      61.255  33.990  26.926  1.00 92.01           C  
ANISOU   32  CG  ARG A  98    14564  11058   9337   1891   1480  -1350       C  
ATOM     33  CD  ARG A  98      61.622  33.421  25.561  1.00100.52           C  
ANISOU   33  CD  ARG A  98    15943  12226  10022   2269   1559  -1503       C  
ATOM     34  NE  ARG A  98      60.568  32.631  24.942  1.00106.88           N  
ANISOU   34  NE  ARG A  98    17162  12764  10684   2299   1248  -1747       N  
ATOM     35  CZ  ARG A  98      60.443  32.407  23.631  1.00114.92           C  
ANISOU   35  CZ  ARG A  98    18504  13833  11326   2541   1229  -1889       C  
ATOM     36  NH1 ARG A  98      59.445  31.655  23.192  1.00118.90           N  
ANISOU   36  NH1 ARG A  98    19380  14060  11736   2518    887  -2120       N  
ATOM     37  NH2 ARG A  98      61.303  32.916  22.756  1.00116.15           N  
ANISOU   37  NH2 ARG A  98    18616  14323  11191   2800   1539  -1795       N  
ATOM     38  N   ASN A  99      59.049  37.509  25.929  1.00 75.91           N  
ANISOU   38  N   ASN A  99    12386   9189   7265   1263   1404   -933       N  
ATOM     39  CA  ASN A  99      59.181  38.381  24.740  1.00 79.60           C  
ANISOU   39  CA  ASN A  99    12918   9863   7462   1347   1554   -806       C  
ATOM     40  C   ASN A  99      59.157  39.863  25.121  1.00 77.46           C  
ANISOU   40  C   ASN A  99    12417   9661   7354   1106   1661   -542       C  
ATOM     41  O   ASN A  99      59.751  40.639  24.371  1.00 79.86           O  
ANISOU   41  O   ASN A  99    12684  10167   7489   1162   1876   -365       O  
ATOM     42  CB  ASN A  99      58.143  38.029  23.678  1.00 84.05           C  
ANISOU   42  CB  ASN A  99    13811  10355   7767   1435   1328   -955       C  
ATOM     43  CG  ASN A  99      58.663  36.963  22.732  1.00 91.22           C  
ANISOU   43  CG  ASN A  99    14998  11316   8345   1779   1360  -1159       C  
ATOM     44  OD1 ASN A  99      59.879  36.835  22.523  1.00 91.25           O  
ANISOU   44  OD1 ASN A  99    14927  11514   8227   2001   1643  -1115       O  
ATOM     45  ND2 ASN A  99      57.747  36.204  22.144  1.00 95.97           N  
ANISOU   45  ND2 ASN A  99    15923  11753   8789   1833   1065  -1381       N  
ATOM     46  N   GLU A 100      58.535  40.257  26.230  1.00 74.76           N  
ANISOU   46  N   GLU A 100    11938   9156   7311    859   1527   -504       N  
ATOM     47  CA  GLU A 100      58.298  41.698  26.522  1.00 72.86           C  
ANISOU   47  CA  GLU A 100    11564   8918   7199    652   1577   -287       C  
ATOM     48  C   GLU A 100      58.905  42.103  27.867  1.00 68.35           C  
ANISOU   48  C   GLU A 100    10737   8305   6927    472   1648   -202       C  
ATOM     49  O   GLU A 100      59.684  43.067  27.868  1.00 64.99           O  
ANISOU   49  O   GLU A 100    10175   7979   6537    382   1825     -9       O  
ATOM     50  CB  GLU A 100      56.809  42.019  26.397  1.00 73.75           C  
ANISOU   50  CB  GLU A 100    11799   8896   7323    568   1338   -310       C  
ATOM     51  CG  GLU A 100      56.330  41.967  24.951  1.00 76.76           C  
ANISOU   51  CG  GLU A 100    12421   9364   7380    725   1281   -335       C  
ATOM     52  CD  GLU A 100      55.102  42.814  24.637  1.00 79.62           C  
ANISOU   52  CD  GLU A 100    12848   9676   7726    647   1120   -243       C  
ATOM     53  OE1 GLU A 100      54.045  42.224  24.340  1.00 79.04           O  
ANISOU   53  OE1 GLU A 100    12898   9540   7591    667    865   -374       O  
ATOM     54  OE2 GLU A 100      55.196  44.076  24.666  1.00 82.48           O  
ANISOU   54  OE2 GLU A 100    13141  10059   8138    566   1235    -31       O  
ATOM     55  N   VAL A 101      58.576  41.398  28.952  1.00 66.01           N  
ANISOU   55  N   VAL A 101    10386   7867   6827    411   1505   -329       N  
ATOM     56  CA  VAL A 101      58.934  41.799  30.351  1.00 60.60           C  
ANISOU   56  CA  VAL A 101     9488   7123   6412    236   1519   -268       C  
ATOM     57  C   VAL A 101      60.448  41.660  30.559  1.00 59.66           C  
ANISOU   57  C   VAL A 101     9185   7164   6318    276   1714   -204       C  
ATOM     58  O   VAL A 101      61.101  42.610  31.048  1.00 57.25           O  
ANISOU   58  O   VAL A 101     8708   6907   6136    115   1808    -51       O  
ATOM     59  CB  VAL A 101      58.173  40.951  31.382  1.00 58.68           C  
ANISOU   59  CB  VAL A 101     9247   6720   6329    192   1325   -406       C  
ATOM     60  CG1 VAL A 101      58.453  41.423  32.799  1.00 56.78           C  
ANISOU   60  CG1 VAL A 101     8822   6432   6317     35   1331   -348       C  
ATOM     61  CG2 VAL A 101      56.677  40.929  31.107  1.00 59.33           C  
ANISOU   61  CG2 VAL A 101     9465   6692   6384    162   1127   -453       C  
ATOM     62  N   LEU A 102      60.989  40.491  30.236  1.00 60.33           N  
ANISOU   62  N   LEU A 102     9304   7321   6296    485   1756   -319       N  
ATOM     63  CA  LEU A 102      62.405  40.174  30.519  1.00 63.27           C  
ANISOU   63  CA  LEU A 102     9467   7871   6699    571   1931   -264       C  
ATOM     64  C   LEU A 102      63.316  41.054  29.662  1.00 67.58           C  
ANISOU   64  C   LEU A 102     9891   8663   7120    577   2172    -56       C  
ATOM     65  O   LEU A 102      64.284  41.588  30.204  1.00 73.64           O  
ANISOU   65  O   LEU A 102    10395   9558   8026    450   2283     98       O  
ATOM     66  CB  LEU A 102      62.647  38.677  30.302  1.00 64.78           C  
ANISOU   66  CB  LEU A 102     9775   8053   6783    850   1909   -449       C  
ATOM     67  CG  LEU A 102      61.915  37.765  31.277  1.00 63.16           C  
ANISOU   67  CG  LEU A 102     9654   7603   6738    808   1680   -606       C  
ATOM     68  CD1 LEU A 102      62.361  36.328  31.121  1.00 64.89           C  
ANISOU   68  CD1 LEU A 102     9995   7786   6871   1086   1667   -765       C  
ATOM     69  CD2 LEU A 102      62.133  38.225  32.710  1.00 61.84           C  
ANISOU   69  CD2 LEU A 102     9254   7408   6834    594   1646   -516       C  
ATOM     70  N   PRO A 103      63.089  41.220  28.329  1.00 68.16           N  
ANISOU   70  N   PRO A 103    10137   8828   6929    713   2257    -28       N  
ATOM     71  CA  PRO A 103      63.804  42.235  27.561  1.00 69.16           C  
ANISOU   71  CA  PRO A 103    10150   9177   6950    666   2484    224       C  
ATOM     72  C   PRO A 103      63.690  43.642  28.167  1.00 67.07           C  
ANISOU   72  C   PRO A 103     9765   8811   6905    321   2450    419       C  
ATOM     73  O   PRO A 103      64.704  44.241  28.345  1.00 69.29           O  
ANISOU   73  O   PRO A 103     9807   9242   7276    190   2598    620       O  
ATOM     74  CB  PRO A 103      63.163  42.129  26.175  1.00 71.08           C  
ANISOU   74  CB  PRO A 103    10679   9458   6868    860   2496    178       C  
ATOM     75  CG  PRO A 103      62.817  40.668  26.086  1.00 71.53           C  
ANISOU   75  CG  PRO A 103    10934   9428   6815   1115   2367   -112       C  
ATOM     76  CD  PRO A 103      62.241  40.393  27.459  1.00 69.20           C  
ANISOU   76  CD  PRO A 103    10581   8877   6831    925   2142   -224       C  
ATOM     77  N   THR A 104      62.502  44.120  28.529  1.00 64.38           N  
ANISOU   77  N   THR A 104     9583   8220   6657    185   2249    358       N  
ATOM     78  CA  THR A 104      62.314  45.463  29.153  1.00 64.52           C  
ANISOU   78  CA  THR A 104     9549   8090   6872   -102   2195    511       C  
ATOM     79  C   THR A 104      63.221  45.586  30.378  1.00 66.32           C  
ANISOU   79  C   THR A 104     9524   8325   7348   -280   2197    547       C  
ATOM     80  O   THR A 104      63.838  46.651  30.518  1.00 70.56           O  
ANISOU   80  O   THR A 104     9943   8873   7990   -502   2259    750       O  
ATOM     81  CB  THR A 104      60.859  45.712  29.555  1.00 61.32           C  
ANISOU   81  CB  THR A 104     9335   7430   6533   -146   1972    396       C  
ATOM     82  OG1 THR A 104      60.066  45.501  28.392  1.00 65.77           O  
ANISOU   82  OG1 THR A 104    10110   8018   6859     21   1944    360       O  
ATOM     83  CG2 THR A 104      60.591  47.100  30.079  1.00 60.47           C  
ANISOU   83  CG2 THR A 104     9244   7149   6584   -371   1918    531       C  
ATOM     84  N   LEU A 105      63.296  44.541  31.216  1.00 64.64           N  
ANISOU   84  N   LEU A 105     9243   8097   7220   -196   2113    369       N  
ATOM     85  CA  LEU A 105      64.117  44.547  32.449  1.00 64.98           C  
ANISOU   85  CA  LEU A 105     9051   8157   7478   -340   2081    385       C  
ATOM     86  C   LEU A 105      65.598  44.601  32.056  1.00 69.33           C  
ANISOU   86  C   LEU A 105     9330   9002   8008   -341   2289    570       C  
ATOM     87  O   LEU A 105      66.379  45.226  32.768  1.00 72.38           O  
ANISOU   87  O   LEU A 105     9501   9428   8571   -569   2279    697       O  
ATOM     88  CB  LEU A 105      63.818  43.284  33.267  1.00 63.34           C  
ANISOU   88  CB  LEU A 105     8859   7884   7321   -200   1958    171       C  
ATOM     89  CG  LEU A 105      62.528  43.257  34.082  1.00 59.12           C  
ANISOU   89  CG  LEU A 105     8487   7098   6876   -260   1750     33       C  
ATOM     90  CD1 LEU A 105      62.441  41.972  34.870  1.00 56.88           C  
ANISOU   90  CD1 LEU A 105     8186   6778   6646   -141   1655   -120       C  
ATOM     91  CD2 LEU A 105      62.450  44.440  35.016  1.00 58.53           C  
ANISOU   91  CD2 LEU A 105     8373   6901   6964   -504   1670    104       C  
ATOM     92  N   ALA A 106      65.977  43.922  30.980  1.00 73.98           N  
ANISOU   92  N   ALA A 106     9923   9805   8381    -83   2464    582       N  
ATOM     93  CA  ALA A 106      67.366  43.872  30.476  1.00 81.40           C  
ANISOU   93  CA  ALA A 106    10578  11090   9257    -15   2706    777       C  
ATOM     94  C   ALA A 106      67.773  45.280  30.015  1.00 88.87           C  
ANISOU   94  C   ALA A 106    11419  12109  10239   -291   2815   1078       C  
ATOM     95  O   ALA A 106      68.862  45.751  30.400  1.00 95.52           O  
ANISOU   95  O   ALA A 106    11941  13121  11230   -488   2888   1283       O  
ATOM     96  CB  ALA A 106      67.479  42.857  29.360  1.00 81.77           C  
ANISOU   96  CB  ALA A 106    10733  11322   9011    377   2867    693       C  
ATOM     97  N   LYS A 107      66.911  45.905  29.204  1.00 92.16           N  
ANISOU   97  N   LYS A 107    12098  12396  10523   -308   2811   1115       N  
ATOM     98  CA  LYS A 107      66.985  47.312  28.722  1.00 95.37           C  
ANISOU   98  CA  LYS A 107    12513  12767  10954   -571   2873   1394       C  
ATOM     99  C   LYS A 107      67.183  48.252  29.921  1.00 95.87           C  
ANISOU   99  C   LYS A 107    12471  12621  11332   -951   2704   1462       C  
ATOM    100  O   LYS A 107      68.039  49.147  29.812  1.00101.08           O  
ANISOU  100  O   LYS A 107    12939  13372  12091  -1214   2791   1744       O  
ATOM    101  CB  LYS A 107      65.708  47.626  27.927  1.00 96.48           C  
ANISOU  101  CB  LYS A 107    13017  12723  10918   -476   2806   1335       C  
ATOM    102  CG  LYS A 107      65.733  48.871  27.048  1.00101.19           C  
ANISOU  102  CG  LYS A 107    13686  13321  11439   -631   2915   1635       C  
ATOM    103  CD  LYS A 107      64.677  48.876  25.946  1.00102.35           C  
ANISOU  103  CD  LYS A 107    14156  13420  11310   -420   2905   1593       C  
ATOM    104  CE  LYS A 107      65.092  48.086  24.720  1.00105.07           C  
ANISOU  104  CE  LYS A 107    14508  14102  11312   -102   3127   1614       C  
ATOM    105  NZ  LYS A 107      64.445  48.603  23.492  1.00106.49           N  
ANISOU  105  NZ  LYS A 107    14947  14296  11217      0   3172   1735       N  
ATOM    106  N   ILE A 108      66.460  48.040  31.029  1.00 90.49           N  
ANISOU  106  N   ILE A 108    11907  11680  10795   -982   2469   1223       N  
ATOM    107  CA  ILE A 108      66.590  48.846  32.281  1.00 90.70           C  
ANISOU  107  CA  ILE A 108    11884  11491  11085  -1298   2280   1229       C  
ATOM    108  C   ILE A 108      67.916  48.448  32.956  1.00 94.80           C  
ANISOU  108  C   ILE A 108    12034  12246  11740  -1391   2310   1293       C  
ATOM    109  O   ILE A 108      67.902  48.020  34.127  1.00 98.28           O  
ANISOU  109  O   ILE A 108    12429  12606  12307  -1408   2145   1121       O  
ATOM    110  CB  ILE A 108      65.363  48.655  33.214  1.00 86.28           C  
ANISOU  110  CB  ILE A 108    11564  10634  10583  -1239   2051    957       C  
ATOM    111  CG1 ILE A 108      64.035  48.968  32.530  1.00 84.22           C  
ANISOU  111  CG1 ILE A 108    11618  10192  10188  -1117   2016    906       C  
ATOM    112  CG2 ILE A 108      65.482  49.490  34.481  1.00 85.81           C  
ANISOU  112  CG2 ILE A 108    11502  10356  10743  -1515   1860    940       C  
ATOM    113  CD1 ILE A 108      62.824  48.449  33.280  1.00 80.34           C  
ANISOU  113  CD1 ILE A 108    11293   9517   9715   -986   1839    654       C  
ATOM    114  N   GLU A 109      69.040  48.506  32.240  1.00103.44           N  
ANISOU  114  N   GLU A 109    12850  13660  12793  -1422   2523   1544       N  
ATOM    115  CA  GLU A 109      70.394  48.235  32.811  1.00107.40           C  
ANISOU  115  CA  GLU A 109    12933  14439  13433  -1527   2560   1664       C  
ATOM    116  C   GLU A 109      71.386  49.275  32.277  1.00110.83           C  
ANISOU  116  C   GLU A 109    13114  15050  13945  -1840   2689   2045       C  
ATOM    117  O   GLU A 109      71.795  49.159  31.095  1.00106.45           O  
ANISOU  117  O   GLU A 109    12450  14783  13210  -1695   2964   2246       O  
ATOM    118  CB  GLU A 109      70.898  46.833  32.468  1.00110.57           C  
ANISOU  118  CB  GLU A 109    13159  15169  13681  -1134   2733   1586       C  
ATOM    119  CG  GLU A 109      70.029  45.707  32.994  1.00109.15           C  
ANISOU  119  CG  GLU A 109    13210  14817  13443   -849   2600   1242       C  
ATOM    120  CD  GLU A 109      70.139  45.459  34.484  1.00111.75           C  
ANISOU  120  CD  GLU A 109    13453  15029  13976   -962   2370   1104       C  
ATOM    121  OE1 GLU A 109      69.425  46.141  35.234  1.00115.46           O  
ANISOU  121  OE1 GLU A 109    14111  15195  14561  -1178   2163   1016       O  
ATOM    122  OE2 GLU A 109      70.929  44.576  34.891  1.00116.11           O  
ANISOU  122  OE2 GLU A 109    13761  15801  14551   -804   2401   1083       O  
ATOM    123  N   ASN A 110      71.745  50.258  33.111  1.00110.22           N  
ANISOU  123  N   ASN A 110    12961  14800  14116  -2259   2492   2144       N  
ATOM    124  CA  ASN A 110      72.526  51.446  32.676  1.00112.58           C  
ANISOU  124  CA  ASN A 110    13083  15157  14534  -2657   2550   2523       C  
ATOM    125  C   ASN A 110      73.389  51.944  33.835  1.00113.95           C  
ANISOU  125  C   ASN A 110    13000  15300  14995  -3059   2317   2592       C  
ATOM    126  O   ASN A 110      73.106  51.542  34.989  1.00107.56           O  
ANISOU  126  O   ASN A 110    12269  14333  14263  -3018   2085   2308       O  
ATOM    127  CB  ASN A 110      71.615  52.566  32.171  1.00110.54           C  
ANISOU  127  CB  ASN A 110    13225  14524  14251  -2808   2498   2586       C  
ATOM    128  CG  ASN A 110      70.365  52.055  31.491  1.00106.14           C  
ANISOU  128  CG  ASN A 110    13029  13858  13441  -2414   2573   2376       C  
ATOM    129  OD1 ASN A 110      69.270  52.503  31.812  1.00103.43           O  
ANISOU  129  OD1 ASN A 110    13052  13133  13112  -2418   2393   2201       O  
ATOM    130  ND2 ASN A 110      70.512  51.102  30.584  1.00104.55           N  
ANISOU  130  ND2 ASN A 110    12728  13992  13003  -2061   2821   2382       N  
ATOM    131  N   GLU A 111      74.386  52.775  33.508  1.00116.70           N  
ANISOU  131  N   GLU A 111    13055  15803  15481  -3437   2372   2969       N  
ATOM    132  CA  GLU A 111      75.307  53.406  34.485  1.00117.80           C  
ANISOU  132  CA  GLU A 111    12928  15921  15910  -3906   2123   3093       C  
ATOM    133  C   GLU A 111      75.856  54.691  33.861  1.00119.11           C  
ANISOU  133  C   GLU A 111    13003  16042  16211  -4377   2157   3513       C  
ATOM    134  O   GLU A 111      75.008  55.531  33.541  1.00115.14           O  
ANISOU  134  O   GLU A 111    12933  15129  15684  -4471   2095   3500       O  
ATOM    135  CB  GLU A 111      76.380  52.397  34.908  1.00118.33           C  
ANISOU  135  CB  GLU A 111    12478  16468  16012  -3775   2183   3123       C  
ATOM    136  CG  GLU A 111      76.828  52.554  36.352  1.00117.90           C  
ANISOU  136  CG  GLU A 111    12304  16305  16188  -4063   1818   3000       C  
ATOM    137  CD  GLU A 111      77.571  53.848  36.655  1.00121.86           C  
ANISOU  137  CD  GLU A 111    12654  16688  16958  -4694   1598   3280       C  
ATOM    138  OE1 GLU A 111      78.079  54.488  35.702  1.00123.30           O  
ANISOU  138  OE1 GLU A 111    12650  17018  17177  -4925   1786   3667       O  
ATOM    139  OE2 GLU A 111      77.633  54.216  37.842  1.00120.49           O  
ANISOU  139  OE2 GLU A 111    12567  16267  16947  -4959   1231   3116       O  
ATOM    140  N   PHE A 133      75.916  48.963  59.390  1.00118.06           N  
ANISOU  140  N   PHE A 133    14481  15341  15034  -3481  -3241   -740       N  
ATOM    141  CA  PHE A 133      75.154  47.736  59.046  1.00113.19           C  
ANISOU  141  CA  PHE A 133    13832  14837  14337  -3014  -2832   -677       C  
ATOM    142  C   PHE A 133      75.441  46.623  60.074  1.00113.61           C  
ANISOU  142  C   PHE A 133    13760  15191  14215  -2733  -2932   -657       C  
ATOM    143  O   PHE A 133      76.101  45.626  59.715  1.00113.64           O  
ANISOU  143  O   PHE A 133    13335  15510  14331  -2594  -2804   -446       O  
ATOM    144  CB  PHE A 133      75.480  47.303  57.611  1.00112.46           C  
ANISOU  144  CB  PHE A 133    13345  14888  14497  -3011  -2494   -431       C  
ATOM    145  CG  PHE A 133      74.530  46.270  57.055  1.00108.55           C  
ANISOU  145  CG  PHE A 133    12920  14386  13937  -2592  -2087   -404       C  
ATOM    146  CD1 PHE A 133      73.374  46.659  56.385  1.00107.35           C  
ANISOU  146  CD1 PHE A 133    13091  13934  13763  -2518  -1847   -491       C  
ATOM    147  CD2 PHE A 133      74.765  44.914  57.235  1.00106.15           C  
ANISOU  147  CD2 PHE A 133    12380  14359  13592  -2272  -1970   -294       C  
ATOM    148  CE1 PHE A 133      72.481  45.714  55.891  1.00102.89           C  
ANISOU  148  CE1 PHE A 133    12588  13360  13144  -2169  -1515   -467       C  
ATOM    149  CE2 PHE A 133      73.872  43.976  56.740  1.00104.64           C  
ANISOU  149  CE2 PHE A 133    12289  14116  13351  -1924  -1636   -277       C  
ATOM    150  CZ  PHE A 133      72.740  44.371  56.057  1.00101.23           C  
ANISOU  150  CZ  PHE A 133    12154  13400  12906  -1890  -1416   -362       C  
ATOM    151  N   THR A 134      74.921  46.769  61.302  1.00113.20           N  
ANISOU  151  N   THR A 134    14094  15040  13875  -2613  -3134   -865       N  
ATOM    152  CA  THR A 134      75.037  45.793  62.424  1.00112.41           C  
ANISOU  152  CA  THR A 134    13973  15191  13547  -2326  -3243   -858       C  
ATOM    153  C   THR A 134      73.867  44.795  62.371  1.00106.82           C  
ANISOU  153  C   THR A 134    13440  14446  12699  -1890  -2866   -837       C  
ATOM    154  O   THR A 134      73.024  44.919  61.477  1.00105.90           O  
ANISOU  154  O   THR A 134    13443  14124  12667  -1835  -2559   -843       O  
ATOM    155  CB  THR A 134      75.100  46.521  63.774  1.00115.51           C  
ANISOU  155  CB  THR A 134    14709  15511  13668  -2430  -3666  -1088       C  
ATOM    156  OG1 THR A 134      75.648  45.625  64.742  1.00117.45           O  
ANISOU  156  OG1 THR A 134    14792  16082  13750  -2244  -3840  -1014       O  
ATOM    157  CG2 THR A 134      73.750  47.010  64.246  1.00113.65           C  
ANISOU  157  CG2 THR A 134    15056  14966  13157  -2236  -3572  -1330       C  
ATOM    158  N   ARG A 135      73.826  43.829  63.290  1.00102.95           N  
ANISOU  158  N   ARG A 135    12956  14153  12007  -1604  -2901   -792       N  
ATOM    159  CA  ARG A 135      72.781  42.774  63.297  1.00 96.84           C  
ANISOU  159  CA  ARG A 135    12314  13359  11119  -1221  -2566   -724       C  
ATOM    160  C   ARG A 135      71.423  43.437  63.517  1.00 94.23           C  
ANISOU  160  C   ARG A 135    12455  12749  10597  -1145  -2445   -914       C  
ATOM    161  O   ARG A 135      70.503  43.109  62.772  1.00 90.19           O  
ANISOU  161  O   ARG A 135    12001  12108  10156  -1008  -2113   -866       O  
ATOM    162  CB  ARG A 135      73.014  41.726  64.385  1.00 99.18           C  
ANISOU  162  CB  ARG A 135    12571  13902  11209   -956  -2670   -627       C  
ATOM    163  CG  ARG A 135      74.194  40.796  64.148  1.00 99.41           C  
ANISOU  163  CG  ARG A 135    12133  14223  11413   -906  -2720   -403       C  
ATOM    164  CD  ARG A 135      74.398  39.905  65.359  1.00100.27           C  
ANISOU  164  CD  ARG A 135    12264  14550  11282   -648  -2872   -318       C  
ATOM    165  NE  ARG A 135      75.127  38.685  65.035  1.00 99.70           N  
ANISOU  165  NE  ARG A 135    11822  14698  11361   -447  -2790    -75       N  
ATOM    166  CZ  ARG A 135      75.225  37.623  65.826  1.00 99.30           C  
ANISOU  166  CZ  ARG A 135    11767  14807  11155   -155  -2829     65       C  
ATOM    167  NH1 ARG A 135      74.654  37.613  67.018  1.00100.44           N  
ANISOU  167  NH1 ARG A 135    12239  14950  10972    -37  -2943      3       N  
ATOM    168  NH2 ARG A 135      75.900  36.565  65.426  1.00 99.31           N  
ANISOU  168  NH2 ARG A 135    11449  14970  11314     43  -2748    278       N  
ATOM    169  N   GLN A 136      71.335  44.405  64.436  1.00 96.66           N  
ANISOU  169  N   GLN A 136    13085  12961  10678  -1238  -2719  -1128       N  
ATOM    170  CA  GLN A 136      70.102  45.205  64.700  1.00 95.84           C  
ANISOU  170  CA  GLN A 136    13453  12594  10366  -1140  -2627  -1334       C  
ATOM    171  C   GLN A 136      69.524  45.667  63.357  1.00 91.13           C  
ANISOU  171  C   GLN A 136    12851  11757  10017  -1236  -2356  -1322       C  
ATOM    172  O   GLN A 136      68.306  45.529  63.127  1.00 88.33           O  
ANISOU  172  O   GLN A 136    12684  11289   9587  -1017  -2068  -1331       O  
ATOM    173  CB  GLN A 136      70.414  46.419  65.586  1.00101.03           C  
ANISOU  173  CB  GLN A 136    14436  13129  10822  -1313  -3020  -1593       C  
ATOM    174  CG  GLN A 136      69.281  46.845  66.520  1.00102.12           C  
ANISOU  174  CG  GLN A 136    15083  13146  10571  -1040  -2988  -1799       C  
ATOM    175  CD  GLN A 136      69.424  46.308  67.928  1.00104.51           C  
ANISOU  175  CD  GLN A 136    15503  13697  10509   -821  -3169  -1821       C  
ATOM    176  OE1 GLN A 136      70.321  45.520  68.223  1.00104.90           O  
ANISOU  176  OE1 GLN A 136    15247  14009  10600   -851  -3311  -1667       O  
ATOM    177  NE2 GLN A 136      68.526  46.720  68.814  1.00104.90           N  
ANISOU  177  NE2 GLN A 136    15998  13680  10176   -566  -3154  -2002       N  
ATOM    178  N   THR A 137      70.407  46.150  62.486  1.00 91.42           N  
ANISOU  178  N   THR A 137    12642  11753  10340  -1555  -2445  -1272       N  
ATOM    179  CA  THR A 137      70.083  46.735  61.162  1.00 88.59           C  
ANISOU  179  CA  THR A 137    12263  11174  10222  -1704  -2240  -1247       C  
ATOM    180  C   THR A 137      69.583  45.634  60.222  1.00 82.85           C  
ANISOU  180  C   THR A 137    11317  10533   9627  -1492  -1855  -1058       C  
ATOM    181  O   THR A 137      68.591  45.881  59.512  1.00 81.72           O  
ANISOU  181  O   THR A 137    11334  10200   9516  -1416  -1613  -1082       O  
ATOM    182  CB  THR A 137      71.304  47.461  60.585  1.00 92.53           C  
ANISOU  182  CB  THR A 137    12514  11665  10976  -2116  -2456  -1195       C  
ATOM    183  OG1 THR A 137      70.905  48.800  60.302  1.00 92.15           O  
ANISOU  183  OG1 THR A 137    12791  11270  10949  -2314  -2531  -1350       O  
ATOM    184  CG2 THR A 137      71.842  46.820  59.326  1.00 92.90           C  
ANISOU  184  CG2 THR A 137    12116  11871  11311  -2166  -2220   -952       C  
ATOM    185  N   PHE A 138      70.261  44.482  60.197  1.00 79.54           N  
ANISOU  185  N   PHE A 138    10558  10379   9282  -1396  -1818   -882       N  
ATOM    186  CA  PHE A 138      69.880  43.309  59.370  1.00 74.60           C  
ANISOU  186  CA  PHE A 138     9751   9821   8769  -1180  -1493   -714       C  
ATOM    187  C   PHE A 138      68.481  42.827  59.754  1.00 71.80           C  
ANISOU  187  C   PHE A 138     9676   9372   8230   -903  -1297   -745       C  
ATOM    188  O   PHE A 138      67.685  42.580  58.839  1.00 68.95           O  
ANISOU  188  O   PHE A 138     9337   8896   7964   -827  -1035   -700       O  
ATOM    189  CB  PHE A 138      70.893  42.172  59.487  1.00 74.85           C  
ANISOU  189  CB  PHE A 138     9426  10136   8874  -1082  -1534   -539       C  
ATOM    190  CG  PHE A 138      70.594  40.990  58.599  1.00 72.60           C  
ANISOU  190  CG  PHE A 138     8998   9878   8708   -861  -1234   -390       C  
ATOM    191  CD1 PHE A 138      70.191  41.166  57.279  1.00 70.94           C  
ANISOU  191  CD1 PHE A 138     8768   9529   8657   -907   -998   -374       C  
ATOM    192  CD2 PHE A 138      70.729  39.695  59.077  1.00 72.59           C  
ANISOU  192  CD2 PHE A 138     8907  10023   8650   -605  -1206   -266       C  
ATOM    193  CE1 PHE A 138      69.904  40.071  56.475  1.00 68.15           C  
ANISOU  193  CE1 PHE A 138     8327   9177   8387   -700   -755   -265       C  
ATOM    194  CE2 PHE A 138      70.451  38.603  58.269  1.00 69.90           C  
ANISOU  194  CE2 PHE A 138     8487   9654   8416   -405   -961   -149       C  
ATOM    195  CZ  PHE A 138      70.044  38.795  56.971  1.00 67.61           C  
ANISOU  195  CZ  PHE A 138     8194   9223   8271   -455   -745   -162       C  
ATOM    196  N   LEU A 139      68.174  42.720  61.051  1.00 73.19           N  
ANISOU  196  N   LEU A 139    10053   9613   8143   -762  -1421   -809       N  
ATOM    197  CA  LEU A 139      66.831  42.273  61.507  1.00 72.10           C  
ANISOU  197  CA  LEU A 139    10150   9431   7811   -500  -1223   -800       C  
ATOM    198  C   LEU A 139      65.782  43.227  60.958  1.00 72.28           C  
ANISOU  198  C   LEU A 139    10409   9221   7833   -525  -1080   -922       C  
ATOM    199  O   LEU A 139      64.739  42.757  60.475  1.00 71.25           O  
ANISOU  199  O   LEU A 139    10305   9039   7728   -382   -821   -844       O  
ATOM    200  CB  LEU A 139      66.736  42.241  63.028  1.00 74.75           C  
ANISOU  200  CB  LEU A 139    10688   9892   7822   -355  -1392   -858       C  
ATOM    201  CG  LEU A 139      65.394  41.738  63.558  1.00 73.20           C  
ANISOU  201  CG  LEU A 139    10689   9709   7415    -82  -1169   -799       C  
ATOM    202  CD1 LEU A 139      65.056  40.389  62.957  1.00 71.07           C  
ANISOU  202  CD1 LEU A 139    10213   9480   7308     26   -931   -564       C  
ATOM    203  CD2 LEU A 139      65.400  41.655  65.072  1.00 76.78           C  
ANISOU  203  CD2 LEU A 139    11329  10329   7513     81  -1326   -831       C  
ATOM    204  N   GLN A 140      66.068  44.518  61.042  1.00 75.60           N  
ANISOU  204  N   GLN A 140    10996   9500   8229   -705  -1265  -1101       N  
ATOM    205  CA  GLN A 140      65.172  45.570  60.529  1.00 77.10           C  
ANISOU  205  CA  GLN A 140    11438   9439   8417   -723  -1164  -1227       C  
ATOM    206  C   GLN A 140      64.996  45.347  59.023  1.00 74.38           C  
ANISOU  206  C   GLN A 140    10893   9016   8350   -800   -936  -1104       C  
ATOM    207  O   GLN A 140      63.853  45.352  58.554  1.00 74.95           O  
ANISOU  207  O   GLN A 140    11071   8994   8411   -661   -714  -1090       O  
ATOM    208  CB  GLN A 140      65.736  46.949  60.874  1.00 83.37           C  
ANISOU  208  CB  GLN A 140    12453  10059   9164   -939  -1457  -1431       C  
ATOM    209  CG  GLN A 140      64.704  47.879  61.513  1.00 87.48           C  
ANISOU  209  CG  GLN A 140    13418  10395   9424   -764  -1462  -1635       C  
ATOM    210  CD  GLN A 140      64.599  49.238  60.867  1.00 92.55           C  
ANISOU  210  CD  GLN A 140    14286  10711  10168   -938  -1530  -1772       C  
ATOM    211  OE1 GLN A 140      63.824  50.087  61.307  1.00 96.13           O  
ANISOU  211  OE1 GLN A 140    15122  10978  10421   -782  -1547  -1952       O  
ATOM    212  NE2 GLN A 140      65.341  49.449  59.787  1.00 95.98           N  
ANISOU  212  NE2 GLN A 140    14489  11071  10906  -1236  -1551  -1674       N  
ATOM    213  N   PHE A 141      66.081  45.137  58.286  1.00 75.03           N  
ANISOU  213  N   PHE A 141    10684   9163   8659   -998   -984  -1007       N  
ATOM    214  CA  PHE A 141      66.048  44.882  56.821  1.00 73.43           C  
ANISOU  214  CA  PHE A 141    10288   8919   8691  -1056   -770   -888       C  
ATOM    215  C   PHE A 141      65.013  43.797  56.527  1.00 70.13           C  
ANISOU  215  C   PHE A 141     9859   8536   8251   -807   -515   -792       C  
ATOM    216  O   PHE A 141      64.125  44.018  55.686  1.00 70.27           O  
ANISOU  216  O   PHE A 141     9956   8420   8320   -772   -338   -789       O  
ATOM    217  CB  PHE A 141      67.443  44.498  56.318  1.00 76.05           C  
ANISOU  217  CB  PHE A 141    10262   9417   9213  -1218   -841   -765       C  
ATOM    218  CG  PHE A 141      67.531  44.162  54.855  1.00 75.80           C  
ANISOU  218  CG  PHE A 141    10033   9387   9380  -1239   -619   -642       C  
ATOM    219  CD1 PHE A 141      67.082  45.049  53.894  1.00 76.81           C  
ANISOU  219  CD1 PHE A 141    10272   9325   9587  -1356   -520   -667       C  
ATOM    220  CD2 PHE A 141      68.089  42.969  54.437  1.00 78.13           C  
ANISOU  220  CD2 PHE A 141    10051   9870   9763  -1120   -517   -502       C  
ATOM    221  CE1 PHE A 141      67.152  44.738  52.548  1.00 75.82           C  
ANISOU  221  CE1 PHE A 141     9985   9219   9604  -1356   -317   -555       C  
ATOM    222  CE2 PHE A 141      68.164  42.660  53.089  1.00 76.75           C  
ANISOU  222  CE2 PHE A 141     9732   9700   9729  -1104   -313   -410       C  
ATOM    223  CZ  PHE A 141      67.699  43.545  52.150  1.00 75.88           C  
ANISOU  223  CZ  PHE A 141     9731   9423   9676  -1227   -214   -435       C  
ATOM    224  N   LEU A 142      65.117  42.660  57.222  1.00 68.81           N  
ANISOU  224  N   LEU A 142     9599   8535   8008   -649   -516   -704       N  
ATOM    225  CA  LEU A 142      64.218  41.496  57.018  1.00 66.21           C  
ANISOU  225  CA  LEU A 142     9250   8228   7677   -449   -309   -583       C  
ATOM    226  C   LEU A 142      62.778  41.894  57.378  1.00 65.80           C  
ANISOU  226  C   LEU A 142     9441   8087   7470   -328   -199   -633       C  
ATOM    227  O   LEU A 142      61.854  41.537  56.613  1.00 62.45           O  
ANISOU  227  O   LEU A 142     9011   7595   7121   -270    -13   -566       O  
ATOM    228  CB  LEU A 142      64.698  40.311  57.863  1.00 65.60           C  
ANISOU  228  CB  LEU A 142     9065   8325   7535   -318   -373   -468       C  
ATOM    229  CG  LEU A 142      66.052  39.719  57.488  1.00 65.39           C  
ANISOU  229  CG  LEU A 142     8764   8421   7660   -362   -451   -387       C  
ATOM    230  CD1 LEU A 142      66.532  38.758  58.557  1.00 67.42           C  
ANISOU  230  CD1 LEU A 142     8959   8845   7810   -215   -562   -287       C  
ATOM    231  CD2 LEU A 142      65.996  39.019  56.145  1.00 62.76           C  
ANISOU  231  CD2 LEU A 142     8298   8027   7518   -326   -263   -304       C  
ATOM    232  N   MET A 143      62.587  42.591  58.498  1.00 67.63           N  
ANISOU  232  N   MET A 143     9876   8335   7483   -276   -314   -744       N  
ATOM    233  CA  MET A 143      61.249  43.088  58.918  1.00 70.58           C  
ANISOU  233  CA  MET A 143    10481   8660   7676   -114   -198   -796       C  
ATOM    234  C   MET A 143      60.655  43.986  57.821  1.00 67.01           C  
ANISOU  234  C   MET A 143    10102   8015   7341   -178    -97   -863       C  
ATOM    235  O   MET A 143      59.422  43.933  57.592  1.00 63.83           O  
ANISOU  235  O   MET A 143     9752   7598   6902    -37     82   -813       O  
ATOM    236  CB  MET A 143      61.348  43.900  60.213  1.00 77.40           C  
ANISOU  236  CB  MET A 143    11594   9550   8264    -41   -367   -955       C  
ATOM    237  CG  MET A 143      61.718  43.054  61.412  1.00 82.98           C  
ANISOU  237  CG  MET A 143    12270  10469   8789     71   -454   -878       C  
ATOM    238  SD  MET A 143      60.653  43.336  62.833  1.00 92.39           S  
ANISOU  238  SD  MET A 143    13754  11776   9572    368   -398   -929       S  
ATOM    239  CE  MET A 143      59.035  43.405  62.046  1.00 87.94           C  
ANISOU  239  CE  MET A 143    13192  11149   9072    501    -74   -841       C  
ATOM    240  N   ASP A 144      61.489  44.817  57.192  1.00 64.32           N  
ANISOU  240  N   ASP A 144     9759   7544   7133   -386   -216   -951       N  
ATOM    241  CA  ASP A 144      61.043  45.719  56.105  1.00 63.49           C  
ANISOU  241  CA  ASP A 144     9735   7243   7143   -460   -136   -995       C  
ATOM    242  C   ASP A 144      60.556  44.826  54.963  1.00 58.67           C  
ANISOU  242  C   ASP A 144     8930   6665   6693   -432     66   -843       C  
ATOM    243  O   ASP A 144      59.379  44.927  54.593  1.00 55.73           O  
ANISOU  243  O   ASP A 144     8630   6247   6297   -310    211   -818       O  
ATOM    244  CB  ASP A 144      62.145  46.715  55.737  1.00 67.00           C  
ANISOU  244  CB  ASP A 144    10201   7552   7701   -724   -318  -1078       C  
ATOM    245  CG  ASP A 144      62.284  47.894  56.702  1.00 71.57           C  
ANISOU  245  CG  ASP A 144    11084   7992   8115   -755   -534  -1270       C  
ATOM    246  OD1 ASP A 144      61.500  47.973  57.692  1.00 71.58           O  
ANISOU  246  OD1 ASP A 144    11299   8020   7876   -523   -523  -1357       O  
ATOM    247  OD2 ASP A 144      63.172  48.748  56.451  1.00 75.74           O  
ANISOU  247  OD2 ASP A 144    11645   8383   8749  -1012   -715  -1328       O  
ATOM    248  N   LEU A 145      61.415  43.930  54.480  1.00 57.53           N  
ANISOU  248  N   LEU A 145     8551   6614   6692   -518     65   -745       N  
ATOM    249  CA  LEU A 145      61.070  42.981  53.388  1.00 55.04           C  
ANISOU  249  CA  LEU A 145     8085   6314   6513   -483    226   -624       C  
ATOM    250  C   LEU A 145      59.799  42.191  53.722  1.00 52.67           C  
ANISOU  250  C   LEU A 145     7819   6056   6135   -309    345   -545       C  
ATOM    251  O   LEU A 145      58.935  42.087  52.843  1.00 54.39           O  
ANISOU  251  O   LEU A 145     8035   6212   6416   -285    464   -502       O  
ATOM    252  CB  LEU A 145      62.246  42.036  53.158  1.00 55.80           C  
ANISOU  252  CB  LEU A 145     7959   6524   6718   -528    189   -546       C  
ATOM    253  CG  LEU A 145      63.453  42.665  52.487  1.00 58.12           C  
ANISOU  253  CG  LEU A 145     8130   6821   7132   -711    124   -562       C  
ATOM    254  CD1 LEU A 145      64.555  41.634  52.311  1.00 59.46           C  
ANISOU  254  CD1 LEU A 145     8052   7150   7389   -687    113   -468       C  
ATOM    255  CD2 LEU A 145      63.046  43.252  51.152  1.00 57.55           C  
ANISOU  255  CD2 LEU A 145     8093   6624   7147   -777    246   -558       C  
ATOM    256  N   TYR A 146      59.690  41.631  54.925  1.00 51.61           N  
ANISOU  256  N   TYR A 146     7703   6037   5869   -204    309   -504       N  
ATOM    257  CA  TYR A 146      58.495  40.864  55.367  1.00 50.26           C  
ANISOU  257  CA  TYR A 146     7540   5935   5622    -62    426   -382       C  
ATOM    258  C   TYR A 146      57.211  41.676  55.137  1.00 49.59           C  
ANISOU  258  C   TYR A 146     7561   5805   5475     13    535   -409       C  
ATOM    259  O   TYR A 146      56.245  41.165  54.606  1.00 47.06           O  
ANISOU  259  O   TYR A 146     7171   5490   5217     42    648   -298       O  
ATOM    260  CB  TYR A 146      58.575  40.502  56.850  1.00 50.96           C  
ANISOU  260  CB  TYR A 146     7674   6168   5517     50    371   -340       C  
ATOM    261  CG  TYR A 146      57.354  39.750  57.293  1.00 50.86           C  
ANISOU  261  CG  TYR A 146     7645   6248   5431    172    508   -170       C  
ATOM    262  CD1 TYR A 146      57.049  38.515  56.732  1.00 50.12           C  
ANISOU  262  CD1 TYR A 146     7421   6129   5492    132    570     -3       C  
ATOM    263  CD2 TYR A 146      56.471  40.287  58.217  1.00 52.60           C  
ANISOU  263  CD2 TYR A 146     7980   6575   5429    326    577   -169       C  
ATOM    264  CE1 TYR A 146      55.892  37.833  57.079  1.00 51.80           C  
ANISOU  264  CE1 TYR A 146     7594   6418   5669    191    683    184       C  
ATOM    265  CE2 TYR A 146      55.331  39.592  58.607  1.00 53.36           C  
ANISOU  265  CE2 TYR A 146     8010   6797   5465    425    723     31       C  
ATOM    266  CZ  TYR A 146      55.034  38.364  58.034  1.00 53.25           C  
ANISOU  266  CZ  TYR A 146     7841   6754   5638    331    770    222       C  
ATOM    267  OH  TYR A 146      53.898  37.676  58.367  1.00 53.69           O  
ANISOU  267  OH  TYR A 146     7808   6923   5666    375    897    451       O  
ATOM    268  N   ASN A 147      57.231  42.936  55.550  1.00 51.85           N  
ANISOU  268  N   ASN A 147     8021   6039   5638     47    482   -555       N  
ATOM    269  CA  ASN A 147      56.085  43.871  55.549  1.00 51.90           C  
ANISOU  269  CA  ASN A 147     8170   6006   5541    184    573   -603       C  
ATOM    270  C   ASN A 147      55.763  44.284  54.097  1.00 51.92           C  
ANISOU  270  C   ASN A 147     8140   5868   5716    101    630   -602       C  
ATOM    271  O   ASN A 147      54.572  44.264  53.723  1.00 52.36           O  
ANISOU  271  O   ASN A 147     8164   5959   5771    207    752   -522       O  
ATOM    272  CB  ASN A 147      56.408  45.014  56.512  1.00 53.16           C  
ANISOU  272  CB  ASN A 147     8579   6116   5503    258    459   -785       C  
ATOM    273  CG  ASN A 147      56.098  44.678  57.947  1.00 53.21           C  
ANISOU  273  CG  ASN A 147     8652   6306   5257    448    471   -762       C  
ATOM    274  OD1 ASN A 147      54.976  44.843  58.354  1.00 54.31           O  
ANISOU  274  OD1 ASN A 147     8848   6540   5246    663    609   -719       O  
ATOM    275  ND2 ASN A 147      57.059  44.217  58.720  1.00 54.85           N  
ANISOU  275  ND2 ASN A 147     8846   6592   5403    390    334   -775       N  
ATOM    276  N   ILE A 148      56.759  44.594  53.270  1.00 52.55           N  
ANISOU  276  N   ILE A 148     8203   5826   5938    -80    550   -660       N  
ATOM    277  CA  ILE A 148      56.502  44.914  51.834  1.00 53.65           C  
ANISOU  277  CA  ILE A 148     8313   5853   6219   -153    611   -637       C  
ATOM    278  C   ILE A 148      55.824  43.698  51.180  1.00 53.03           C  
ANISOU  278  C   ILE A 148     8062   5859   6228   -132    709   -496       C  
ATOM    279  O   ILE A 148      54.762  43.860  50.530  1.00 51.46           O  
ANISOU  279  O   ILE A 148     7859   5646   6044    -69    787   -447       O  
ATOM    280  CB  ILE A 148      57.788  45.304  51.082  1.00 54.77           C  
ANISOU  280  CB  ILE A 148     8426   5897   6487   -357    529   -680       C  
ATOM    281  CG1 ILE A 148      58.367  46.623  51.585  1.00 57.05           C  
ANISOU  281  CG1 ILE A 148     8905   6051   6720   -433    400   -810       C  
ATOM    282  CG2 ILE A 148      57.551  45.335  49.572  1.00 53.57           C  
ANISOU  282  CG2 ILE A 148     8220   5679   6455   -412    614   -620       C  
ATOM    283  CD1 ILE A 148      59.867  46.675  51.452  1.00 59.18           C  
ANISOU  283  CD1 ILE A 148     9069   6321   7093   -656    279   -816       C  
ATOM    284  N   PHE A 149      56.394  42.505  51.347  1.00 51.57           N  
ANISOU  284  N   PHE A 149     7747   5748   6097   -178    687   -430       N  
ATOM    285  CA  PHE A 149      55.839  41.285  50.707  1.00 51.01           C  
ANISOU  285  CA  PHE A 149     7556   5704   6121   -183    741   -310       C  
ATOM    286  C   PHE A 149      54.467  40.960  51.301  1.00 50.36           C  
ANISOU  286  C   PHE A 149     7448   5716   5970    -79    810   -197       C  
ATOM    287  O   PHE A 149      53.549  40.612  50.554  1.00 52.46           O  
ANISOU  287  O   PHE A 149     7650   5976   6304    -92    851   -117       O  
ATOM    288  CB  PHE A 149      56.818  40.119  50.798  1.00 51.16           C  
ANISOU  288  CB  PHE A 149     7483   5744   6208   -226    691   -272       C  
ATOM    289  CG  PHE A 149      57.943  40.210  49.809  1.00 51.00           C  
ANISOU  289  CG  PHE A 149     7423   5669   6283   -309    668   -333       C  
ATOM    290  CD1 PHE A 149      57.683  40.204  48.448  1.00 52.51           C  
ANISOU  290  CD1 PHE A 149     7616   5789   6547   -340    718   -337       C  
ATOM    291  CD2 PHE A 149      59.246  40.345  50.236  1.00 51.68           C  
ANISOU  291  CD2 PHE A 149     7459   5804   6371   -349    598   -373       C  
ATOM    292  CE1 PHE A 149      58.710  40.343  47.531  1.00 54.20           C  
ANISOU  292  CE1 PHE A 149     7787   5990   6817   -392    728   -374       C  
ATOM    293  CE2 PHE A 149      60.275  40.459  49.318  1.00 54.35           C  
ANISOU  293  CE2 PHE A 149     7717   6138   6793   -418    603   -395       C  
ATOM    294  CZ  PHE A 149      60.005  40.468  47.965  1.00 55.46           C  
ANISOU  294  CZ  PHE A 149     7865   6216   6989   -431    683   -392       C  
ATOM    295  N   LEU A 150      54.319  41.095  52.610  1.00 49.26           N  
ANISOU  295  N   LEU A 150     7348   5682   5686     21    819   -182       N  
ATOM    296  CA  LEU A 150      53.026  40.864  53.268  1.00 50.37           C  
ANISOU  296  CA  LEU A 150     7437   5965   5734    140    916    -44       C  
ATOM    297  C   LEU A 150      52.003  41.816  52.656  1.00 51.81           C  
ANISOU  297  C   LEU A 150     7642   6139   5903    221    987    -64       C  
ATOM    298  O   LEU A 150      50.869  41.367  52.405  1.00 51.87           O  
ANISOU  298  O   LEU A 150     7515   6242   5950    242   1056     88       O  
ATOM    299  CB  LEU A 150      53.216  41.094  54.765  1.00 52.39           C  
ANISOU  299  CB  LEU A 150     7776   6344   5783    272    919    -59       C  
ATOM    300  CG  LEU A 150      52.017  40.800  55.665  1.00 52.42           C  
ANISOU  300  CG  LEU A 150     7713   6555   5647    424   1047    112       C  
ATOM    301  CD1 LEU A 150      51.682  39.321  55.666  1.00 52.15           C  
ANISOU  301  CD1 LEU A 150     7505   6582   5728    319   1067    345       C  
ATOM    302  CD2 LEU A 150      52.314  41.288  57.078  1.00 53.80           C  
ANISOU  302  CD2 LEU A 150     8034   6844   5560    594   1044     43       C  
ATOM    303  N   LYS A 151      52.383  43.076  52.428  1.00 53.23           N  
ANISOU  303  N   LYS A 151     7982   6205   6037    259    957   -228       N  
ATOM    304  CA  LYS A 151      51.456  44.104  51.879  1.00 55.59           C  
ANISOU  304  CA  LYS A 151     8341   6471   6308    377   1017   -251       C  
ATOM    305  C   LYS A 151      50.988  43.696  50.474  1.00 55.61           C  
ANISOU  305  C   LYS A 151     8218   6435   6475    270   1019   -170       C  
ATOM    306  O   LYS A 151      49.775  43.691  50.211  1.00 57.55           O  
ANISOU  306  O   LYS A 151     8361   6784   6721    359   1084    -58       O  
ATOM    307  CB  LYS A 151      52.122  45.473  51.813  1.00 57.55           C  
ANISOU  307  CB  LYS A 151     8824   6538   6505    396    951   -438       C  
ATOM    308  CG  LYS A 151      51.151  46.596  51.472  1.00 59.51           C  
ANISOU  308  CG  LYS A 151     9183   6736   6691    578   1011   -462       C  
ATOM    309  CD  LYS A 151      50.173  46.890  52.558  1.00 62.40           C  
ANISOU  309  CD  LYS A 151     9586   7261   6860    859   1111   -438       C  
ATOM    310  CE  LYS A 151      48.759  46.994  52.048  1.00 65.74           C  
ANISOU  310  CE  LYS A 151     9872   7814   7291   1027   1228   -299       C  
ATOM    311  NZ  LYS A 151      47.826  47.335  53.147  1.00 69.24           N  
ANISOU  311  NZ  LYS A 151    10335   8453   7519   1347   1356   -262       N  
ATOM    312  N   ILE A 152      51.920  43.316  49.615  1.00 53.95           N  
ANISOU  312  N   ILE A 152     8004   6105   6387     96    948   -216       N  
ATOM    313  CA  ILE A 152      51.612  42.726  48.279  1.00 53.80           C  
ANISOU  313  CA  ILE A 152     7894   6050   6497     -5    930   -156       C  
ATOM    314  C   ILE A 152      50.551  41.620  48.441  1.00 54.37           C  
ANISOU  314  C   ILE A 152     7796   6250   6609    -14    944      9       C  
ATOM    315  O   ILE A 152      49.566  41.614  47.672  1.00 54.64           O  
ANISOU  315  O   ILE A 152     7752   6321   6687    -13    942     85       O  
ATOM    316  CB  ILE A 152      52.908  42.215  47.622  1.00 50.12           C  
ANISOU  316  CB  ILE A 152     7442   5481   6117   -148    871   -222       C  
ATOM    317  CG1 ILE A 152      53.769  43.355  47.095  1.00 50.08           C  
ANISOU  317  CG1 ILE A 152     7557   5363   6106   -186    860   -330       C  
ATOM    318  CG2 ILE A 152      52.607  41.207  46.542  1.00 49.99           C  
ANISOU  318  CG2 ILE A 152     7352   5444   6195   -225    840   -165       C  
ATOM    319  CD1 ILE A 152      55.246  42.996  46.996  1.00 51.39           C  
ANISOU  319  CD1 ILE A 152     7701   5500   6324   -297    821   -380       C  
ATOM    320  N   ASP A 153      50.751  40.703  49.388  1.00 54.93           N  
ANISOU  320  N   ASP A 153     7807   6389   6673    -38    944     82       N  
ATOM    321  CA  ASP A 153      49.824  39.554  49.588  1.00 58.64           C  
ANISOU  321  CA  ASP A 153     8116   6958   7205    -97    944    276       C  
ATOM    322  C   ASP A 153      48.437  40.131  49.951  1.00 58.97           C  
ANISOU  322  C   ASP A 153     8043   7188   7173     32   1038    400       C  
ATOM    323  O   ASP A 153      47.430  39.726  49.335  1.00 57.43           O  
ANISOU  323  O   ASP A 153     7698   7055   7065    -35   1015    533       O  
ATOM    324  CB  ASP A 153      50.371  38.559  50.624  1.00 62.00           C  
ANISOU  324  CB  ASP A 153     8527   7409   7620   -132    933    351       C  
ATOM    325  CG  ASP A 153      51.550  37.663  50.210  1.00 63.84           C  
ANISOU  325  CG  ASP A 153     8824   7481   7951   -239    837    284       C  
ATOM    326  OD1 ASP A 153      52.217  37.913  49.103  1.00 63.48           O  
ANISOU  326  OD1 ASP A 153     8850   7307   7962   -279    792    143       O  
ATOM    327  OD2 ASP A 153      51.839  36.735  51.025  1.00 59.50           O  
ANISOU  327  OD2 ASP A 153     8256   6947   7404   -256    819    382       O  
ATOM    328  N   ASP A 154      48.411  41.108  50.854  1.00 57.69           N  
ANISOU  328  N   ASP A 154     7960   7112   6848    226   1129    345       N  
ATOM    329  CA  ASP A 154      47.177  41.779  51.313  1.00 60.98           C  
ANISOU  329  CA  ASP A 154     8287   7728   7151    432   1249    446       C  
ATOM    330  C   ASP A 154      46.508  42.512  50.146  1.00 61.23           C  
ANISOU  330  C   ASP A 154     8299   7724   7240    473   1232    424       C  
ATOM    331  O   ASP A 154      45.263  42.561  50.084  1.00 61.74           O  
ANISOU  331  O   ASP A 154     8174   7982   7302    566   1294    587       O  
ATOM    332  CB  ASP A 154      47.494  42.739  52.455  1.00 65.66           C  
ANISOU  332  CB  ASP A 154     9057   8361   7527    662   1326    327       C  
ATOM    333  CG  ASP A 154      47.923  42.038  53.730  1.00 68.86           C  
ANISOU  333  CG  ASP A 154     9462   8871   7830    668   1353    387       C  
ATOM    334  OD1 ASP A 154      48.021  40.791  53.703  1.00 72.76           O  
ANISOU  334  OD1 ASP A 154     9822   9381   8442    485   1314    532       O  
ATOM    335  OD2 ASP A 154      48.154  42.736  54.732  1.00 69.91           O  
ANISOU  335  OD2 ASP A 154     9752   9054   7755    861   1399    288       O  
ATOM    336  N   LEU A 155      47.279  43.073  49.223  1.00 58.56           N  
ANISOU  336  N   LEU A 155     8129   7171   6950    411   1153    254       N  
ATOM    337  CA  LEU A 155      46.645  43.906  48.178  1.00 57.13           C  
ANISOU  337  CA  LEU A 155     7961   6957   6789    487   1141    243       C  
ATOM    338  C   LEU A 155      46.101  42.971  47.106  1.00 57.08           C  
ANISOU  338  C   LEU A 155     7779   6980   6927    306   1049    359       C  
ATOM    339  O   LEU A 155      45.048  43.320  46.527  1.00 59.14           O  
ANISOU  339  O   LEU A 155     7925   7347   7198    384   1045    453       O  
ATOM    340  CB  LEU A 155      47.623  44.956  47.651  1.00 55.44           C  
ANISOU  340  CB  LEU A 155     8003   6508   6552    493   1102     51       C  
ATOM    341  CG  LEU A 155      47.748  46.195  48.544  1.00 54.79           C  
ANISOU  341  CG  LEU A 155     8123   6376   6318    710   1161    -60       C  
ATOM    342  CD1 LEU A 155      49.011  46.962  48.226  1.00 54.39           C  
ANISOU  342  CD1 LEU A 155     8316   6069   6280    611   1087   -233       C  
ATOM    343  CD2 LEU A 155      46.541  47.095  48.410  1.00 56.19           C  
ANISOU  343  CD2 LEU A 155     8294   6635   6419    974   1232     -3       C  
ATOM    344  N   PHE A 156      46.718  41.797  46.929  1.00 55.07           N  
ANISOU  344  N   PHE A 156     7506   6647   6771     92    967    361       N  
ATOM    345  CA  PHE A 156      46.135  40.705  46.104  1.00 57.57           C  
ANISOU  345  CA  PHE A 156     7680   6976   7218    -93    850    472       C  
ATOM    346  C   PHE A 156      44.775  40.277  46.684  1.00 61.42           C  
ANISOU  346  C   PHE A 156     7900   7705   7731    -86    881    711       C  
ATOM    347  O   PHE A 156      43.759  40.298  45.939  1.00 61.36           O  
ANISOU  347  O   PHE A 156     7740   7796   7778   -115    814    816       O  
ATOM    348  CB  PHE A 156      47.094  39.520  46.005  1.00 58.30           C  
ANISOU  348  CB  PHE A 156     7847   6912   7392   -275    764    419       C  
ATOM    349  CG  PHE A 156      48.299  39.727  45.115  1.00 57.41           C  
ANISOU  349  CG  PHE A 156     7928   6607   7275   -303    722    228       C  
ATOM    350  CD1 PHE A 156      48.414  40.838  44.281  1.00 56.28           C  
ANISOU  350  CD1 PHE A 156     7884   6422   7078   -225    740    135       C  
ATOM    351  CD2 PHE A 156      49.311  38.779  45.083  1.00 54.06           C  
ANISOU  351  CD2 PHE A 156     7582   6057   6899   -398    672    164       C  
ATOM    352  CE1 PHE A 156      49.533  41.019  43.475  1.00 53.25           C  
ANISOU  352  CE1 PHE A 156     7650   5898   6683   -259    725      0       C  
ATOM    353  CE2 PHE A 156      50.420  38.959  44.267  1.00 54.80           C  
ANISOU  353  CE2 PHE A 156     7816   6026   6979   -399    661     14       C  
ATOM    354  CZ  PHE A 156      50.544  40.093  43.485  1.00 52.97           C  
ANISOU  354  CZ  PHE A 156     7658   5779   6688   -340    696    -58       C  
ATOM    355  N   LEU A 157      44.739  39.928  47.975  1.00 63.11           N  
ANISOU  355  N   LEU A 157     8042   8039   7898    -45    981    815       N  
ATOM    356  CA  LEU A 157      43.510  39.446  48.654  1.00 67.55           C  
ANISOU  356  CA  LEU A 157     8317   8869   8477    -48   1044   1091       C  
ATOM    357  C   LEU A 157      42.456  40.558  48.710  1.00 69.60           C  
ANISOU  357  C   LEU A 157     8444   9362   8638    206   1159   1163       C  
ATOM    358  O   LEU A 157      41.270  40.247  48.559  1.00 71.65           O  
ANISOU  358  O   LEU A 157     8413   9842   8966    163   1150   1392       O  
ATOM    359  CB  LEU A 157      43.839  38.931  50.062  1.00 71.44           C  
ANISOU  359  CB  LEU A 157     8801   9445   8894    -22   1151   1183       C  
ATOM    360  CG  LEU A 157      44.749  37.697  50.176  1.00 73.58           C  
ANISOU  360  CG  LEU A 157     9171   9519   9266   -245   1044   1172       C  
ATOM    361  CD1 LEU A 157      44.644  37.070  51.565  1.00 74.60           C  
ANISOU  361  CD1 LEU A 157     9213   9803   9328   -229   1148   1371       C  
ATOM    362  CD2 LEU A 157      44.454  36.641  49.114  1.00 75.12           C  
ANISOU  362  CD2 LEU A 157     9306   9570   9664   -525    852   1237       C  
ATOM    363  N   GLU A 158      42.841  41.816  48.918  1.00 71.46           N  
ANISOU  363  N   GLU A 158     8877   9549   8723    466   1253    986       N  
ATOM    364  CA  GLU A 158      41.867  42.942  48.951  1.00 75.03           C  
ANISOU  364  CA  GLU A 158     9251  10188   9069    769   1363   1036       C  
ATOM    365  C   GLU A 158      41.236  43.159  47.569  1.00 72.00           C  
ANISOU  365  C   GLU A 158     8774   9790   8790    714   1238   1067       C  
ATOM    366  O   GLU A 158      40.266  43.863  47.509  1.00 75.40           O  
ANISOU  366  O   GLU A 158     9067  10415   9165    943   1307   1167       O  
ATOM    367  CB  GLU A 158      42.538  44.220  49.449  1.00 80.51           C  
ANISOU  367  CB  GLU A 158    10258  10748   9584   1039   1450    810       C  
ATOM    368  CG  GLU A 158      42.625  44.275  50.966  1.00 88.24           C  
ANISOU  368  CG  GLU A 158    11273  11869  10384   1223   1602    827       C  
ATOM    369  CD  GLU A 158      43.759  45.119  51.523  1.00 92.64           C  
ANISOU  369  CD  GLU A 158    12201  12199  10798   1339   1601    557       C  
ATOM    370  OE1 GLU A 158      44.086  46.158  50.887  1.00 89.60           O  
ANISOU  370  OE1 GLU A 158    12039  11601  10404   1419   1547    383       O  
ATOM    371  OE2 GLU A 158      44.315  44.723  52.587  1.00 96.11           O  
ANISOU  371  OE2 GLU A 158    12705  12672  11137   1332   1637    535       O  
ATOM    372  N   ASN A 159      41.789  42.611  46.494  1.00 68.18           N  
ANISOU  372  N   ASN A 159     8378   9094   8431    455   1063    979       N  
ATOM    373  CA  ASN A 159      41.164  42.674  45.151  1.00 70.15           C  
ANISOU  373  CA  ASN A 159     8543   9349   8762    383    915   1018       C  
ATOM    374  C   ASN A 159      41.092  41.239  44.624  1.00 72.45           C  
ANISOU  374  C   ASN A 159     8717   9597   9212     33    732   1098       C  
ATOM    375  O   ASN A 159      41.546  40.997  43.494  1.00 72.88           O  
ANISOU  375  O   ASN A 159     8919   9460   9311   -109    575    973       O  
ATOM    376  CB  ASN A 159      41.907  43.625  44.205  1.00 66.83           C  
ANISOU  376  CB  ASN A 159     8416   8689   8286    460    873    805       C  
ATOM    377  CG  ASN A 159      42.345  44.907  44.877  1.00 64.49           C  
ANISOU  377  CG  ASN A 159     8336   8317   7849    738   1024    681       C  
ATOM    378  OD1 ASN A 159      41.697  45.934  44.707  1.00 64.04           O  
ANISOU  378  OD1 ASN A 159     8288   8324   7718    990   1073    708       O  
ATOM    379  ND2 ASN A 159      43.444  44.858  45.623  1.00 59.58           N  
ANISOU  379  ND2 ASN A 159     7901   7547   7187    698   1076    544       N  
ATOM    380  N   LYS A 160      40.538  40.341  45.441  1.00 76.10           N  
ANISOU  380  N   LYS A 160     8941  10227   9743    -85    756   1306       N  
ATOM    381  CA  LYS A 160      40.472  38.874  45.200  1.00 77.61           C  
ANISOU  381  CA  LYS A 160     9046  10342  10100   -436    578   1406       C  
ATOM    382  C   LYS A 160      39.983  38.589  43.780  1.00 76.66           C  
ANISOU  382  C   LYS A 160     8893  10162  10072   -611    334   1394       C  
ATOM    383  O   LYS A 160      40.485  37.636  43.171  1.00 77.92           O  
ANISOU  383  O   LYS A 160     9199  10087  10316   -851    151   1303       O  
ATOM    384  CB  LYS A 160      39.568  38.161  46.211  1.00 82.63           C  
ANISOU  384  CB  LYS A 160     9355  11237  10802   -529    643   1719       C  
ATOM    385  CG  LYS A 160      39.754  36.651  46.229  1.00 87.60           C  
ANISOU  385  CG  LYS A 160     9982  11706  11596   -888    477   1810       C  
ATOM    386  CD  LYS A 160      38.681  35.855  46.942  1.00 93.42           C  
ANISOU  386  CD  LYS A 160    10355  12693  12445  -1069    485   2179       C  
ATOM    387  CE  LYS A 160      38.857  34.372  46.679  1.00 94.14           C  
ANISOU  387  CE  LYS A 160    10507  12534  12727  -1464    251   2246       C  
ATOM    388  NZ  LYS A 160      37.756  33.580  47.266  1.00 97.53           N  
ANISOU  388  NZ  LYS A 160    10566  13192  13298  -1704    227   2644       N  
ATOM    389  N   THR A 161      39.035  39.369  43.270  1.00 77.71           N  
ANISOU  389  N   THR A 161     8851  10498  10174   -474    319   1479       N  
ATOM    390  CA  THR A 161      38.431  39.112  41.934  1.00 77.17           C  
ANISOU  390  CA  THR A 161     8721  10421  10176   -636     58   1493       C  
ATOM    391  C   THR A 161      39.479  39.448  40.865  1.00 73.03           C  
ANISOU  391  C   THR A 161     8577   9604   9565   -602    -16   1202       C  
ATOM    392  O   THR A 161      39.881  38.530  40.150  1.00 75.19           O  
ANISOU  392  O   THR A 161     9000   9675   9893   -832   -211   1101       O  
ATOM    393  CB  THR A 161      37.072  39.810  41.799  1.00 79.03           C  
ANISOU  393  CB  THR A 161     8615  11007  10404   -482     66   1709       C  
ATOM    394  OG1 THR A 161      36.278  39.298  42.876  1.00 77.84           O  
ANISOU  394  OG1 THR A 161     8108  11131  10337   -547    161   1995       O  
ATOM    395  CG2 THR A 161      36.422  39.592  40.446  1.00 79.41           C  
ANISOU  395  CG2 THR A 161     8587  11075  10507   -642   -227   1731       C  
ATOM    396  N   TYR A 162      39.960  40.685  40.821  1.00 68.89           N  
ANISOU  396  N   TYR A 162     8223   9045   8905   -324    141   1076       N  
ATOM    397  CA  TYR A 162      40.976  41.153  39.841  1.00 67.88           C  
ANISOU  397  CA  TYR A 162     8432   8675   8684   -278    111    842       C  
ATOM    398  C   TYR A 162      42.221  40.233  39.787  1.00 66.06           C  
ANISOU  398  C   TYR A 162     8434   8186   8479   -453     76    673       C  
ATOM    399  O   TYR A 162      42.742  39.981  38.673  1.00 63.69           O  
ANISOU  399  O   TYR A 162     8332   7728   8137   -525    -47    534       O  
ATOM    400  CB  TYR A 162      41.376  42.602  40.135  1.00 65.89           C  
ANISOU  400  CB  TYR A 162     8323   8400   8309     17    310    768       C  
ATOM    401  CG  TYR A 162      42.056  43.232  38.953  1.00 65.28           C  
ANISOU  401  CG  TYR A 162     8514   8147   8142     63    264    619       C  
ATOM    402  CD1 TYR A 162      43.430  43.197  38.826  1.00 63.31           C  
ANISOU  402  CD1 TYR A 162     8524   7672   7857      8    320    444       C  
ATOM    403  CD2 TYR A 162      41.320  43.767  37.906  1.00 66.47           C  
ANISOU  403  CD2 TYR A 162     8635   8379   8240    146    154    677       C  
ATOM    404  CE1 TYR A 162      44.063  43.743  37.721  1.00 62.89           C  
ANISOU  404  CE1 TYR A 162     8692   7489   7713     40    299    344       C  
ATOM    405  CE2 TYR A 162      41.937  44.296  36.786  1.00 65.26           C  
ANISOU  405  CE2 TYR A 162     8732   8078   7985    181    116    568       C  
ATOM    406  CZ  TYR A 162      43.314  44.281  36.695  1.00 63.00           C  
ANISOU  406  CZ  TYR A 162     8699   7577   7661    124    200    408       C  
ATOM    407  OH  TYR A 162      43.948  44.784  35.605  1.00 65.34           O  
ANISOU  407  OH  TYR A 162     9218   7757   7848    154    190    334       O  
ATOM    408  N   PHE A 163      42.704  39.755  40.936  1.00 65.57           N  
ANISOU  408  N   PHE A 163     8357   8093   8461   -490    188    688       N  
ATOM    409  CA  PHE A 163      43.991  39.018  41.076  1.00 65.68           C  
ANISOU  409  CA  PHE A 163     8585   7880   8489   -587    193    537       C  
ATOM    410  C   PHE A 163      43.747  37.523  41.328  1.00 68.50           C  
ANISOU  410  C   PHE A 163     8868   8181   8979   -829     51    625       C  
ATOM    411  O   PHE A 163      44.618  36.857  41.927  1.00 69.74           O  
ANISOU  411  O   PHE A 163     9131   8201   9162   -874     91    571       O  
ATOM    412  CB  PHE A 163      44.834  39.615  42.214  1.00 63.90           C  
ANISOU  412  CB  PHE A 163     8430   7642   8205   -440    402    484       C  
ATOM    413  CG  PHE A 163      45.409  40.981  41.937  1.00 62.31           C  
ANISOU  413  CG  PHE A 163     8388   7394   7892   -254    512    360       C  
ATOM    414  CD1 PHE A 163      46.266  41.184  40.863  1.00 62.29           C  
ANISOU  414  CD1 PHE A 163     8586   7237   7845   -272    473    215       C  
ATOM    415  CD2 PHE A 163      45.093  42.057  42.744  1.00 60.58           C  
ANISOU  415  CD2 PHE A 163     8135   7278   7604    -56    653    399       C  
ATOM    416  CE1 PHE A 163      46.790  42.439  40.607  1.00 61.67           C  
ANISOU  416  CE1 PHE A 163     8648   7101   7680   -139    567    140       C  
ATOM    417  CE2 PHE A 163      45.619  43.308  42.488  1.00 60.38           C  
ANISOU  417  CE2 PHE A 163     8292   7156   7490     88    725    290       C  
ATOM    418  CZ  PHE A 163      46.461  43.500  41.420  1.00 61.27           C  
ANISOU  418  CZ  PHE A 163     8582   7109   7586     26    678    176       C  
ATOM    419  N   SER A 164      42.616  36.979  40.882  1.00 71.24           N  
ANISOU  419  N   SER A 164     9040   8614   9412   -993   -132    766       N  
ATOM    420  CA  SER A 164      42.243  35.568  41.154  1.00 71.87           C  
ANISOU  420  CA  SER A 164     9043   8620   9645  -1267   -296    888       C  
ATOM    421  C   SER A 164      43.357  34.650  40.634  1.00 70.88           C  
ANISOU  421  C   SER A 164     9240   8171   9521  -1350   -406    680       C  
ATOM    422  O   SER A 164      43.772  33.755  41.374  1.00 68.20           O  
ANISOU  422  O   SER A 164     8944   7707   9261  -1443   -401    721       O  
ATOM    423  CB  SER A 164      40.897  35.225  40.562  1.00 74.90           C  
ANISOU  423  CB  SER A 164     9200   9134  10123  -1459   -521   1057       C  
ATOM    424  OG  SER A 164      40.861  35.504  39.170  1.00 74.66           O  
ANISOU  424  OG  SER A 164     9318   9035  10015  -1444   -692    900       O  
ATOM    425  N   ILE A 165      43.877  34.912  39.432  1.00 71.79           N  
ANISOU  425  N   ILE A 165     9581   8165   9530  -1277   -480    469       N  
ATOM    426  CA  ILE A 165      44.914  34.035  38.821  1.00 70.66           C  
ANISOU  426  CA  ILE A 165     9751   7739   9357  -1303   -576    262       C  
ATOM    427  C   ILE A 165      46.142  33.968  39.733  1.00 70.85           C  
ANISOU  427  C   ILE A 165     9864   7685   9369  -1182   -373    203       C  
ATOM    428  O   ILE A 165      46.724  32.909  39.784  1.00 77.48           O  
ANISOU  428  O   ILE A 165    10865   8317  10255  -1241   -452    138       O  
ATOM    429  CB  ILE A 165      45.244  34.456  37.384  1.00 67.68           C  
ANISOU  429  CB  ILE A 165     9583   7309   8824  -1201   -647     67       C  
ATOM    430  CG1 ILE A 165      44.048  34.198  36.455  1.00 69.40           C  
ANISOU  430  CG1 ILE A 165     9747   7566   9056  -1360   -926    114       C  
ATOM    431  CG2 ILE A 165      46.495  33.730  36.926  1.00 66.35           C  
ANISOU  431  CG2 ILE A 165     9723   6901   8585  -1134   -655   -144       C  
ATOM    432  CD1 ILE A 165      43.914  35.144  35.260  1.00 69.16           C  
ANISOU  432  CD1 ILE A 165     9790   7635   8850  -1220   -950     27       C  
ATOM    433  N   LEU A 166      46.494  35.012  40.472  1.00 71.21           N  
ANISOU  433  N   LEU A 166     9816   7882   9359  -1020   -143    229       N  
ATOM    434  CA  LEU A 166      47.654  34.964  41.412  1.00 71.79           C  
ANISOU  434  CA  LEU A 166     9952   7904   9418   -922     18    182       C  
ATOM    435  C   LEU A 166      47.257  34.351  42.762  1.00 73.90           C  
ANISOU  435  C   LEU A 166    10068   8224   9784  -1008     46    372       C  
ATOM    436  O   LEU A 166      48.171  34.020  43.561  1.00 73.52           O  
ANISOU  436  O   LEU A 166    10084   8115   9734   -953    129    351       O  
ATOM    437  CB  LEU A 166      48.192  36.377  41.635  1.00 71.69           C  
ANISOU  437  CB  LEU A 166     9930   8011   9298   -740    213    122       C  
ATOM    438  CG  LEU A 166      49.025  36.929  40.483  1.00 74.39           C  
ANISOU  438  CG  LEU A 166    10445   8283   9536   -647    236    -48       C  
ATOM    439  CD1 LEU A 166      48.987  38.448  40.440  1.00 73.02           C  
ANISOU  439  CD1 LEU A 166    10243   8220   9280   -526    364    -49       C  
ATOM    440  CD2 LEU A 166      50.452  36.412  40.564  1.00 75.70           C  
ANISOU  440  CD2 LEU A 166    10745   8331   9686   -596    289   -167       C  
ATOM    441  N   ILE A 167      45.966  34.347  43.078  1.00 77.57           N  
ANISOU  441  N   ILE A 167    10312   8845  10315  -1113      6    574       N  
ATOM    442  CA  ILE A 167      45.435  33.808  44.364  1.00 81.45           C  
ANISOU  442  CA  ILE A 167    10620   9441  10885  -1199     56    811       C  
ATOM    443  C   ILE A 167      45.186  32.314  44.173  1.00 88.31           C  
ANISOU  443  C   ILE A 167    11542  10105  11906  -1453   -157    897       C  
ATOM    444  O   ILE A 167      45.856  31.530  44.839  1.00 92.86           O  
ANISOU  444  O   ILE A 167    12222  10540  12517  -1472   -145    918       O  
ATOM    445  CB  ILE A 167      44.183  34.593  44.790  1.00 80.62           C  
ANISOU  445  CB  ILE A 167    10224   9644  10764  -1159    146   1009       C  
ATOM    446  CG1 ILE A 167      44.601  36.023  45.139  1.00 77.99           C  
ANISOU  446  CG1 ILE A 167     9920   9439  10272   -880    355    899       C  
ATOM    447  CG2 ILE A 167      43.429  33.921  45.931  1.00 83.15           C  
ANISOU  447  CG2 ILE A 167    10313  10112  11165  -1279    187   1305       C  
ATOM    448  CD1 ILE A 167      43.539  37.045  44.907  1.00 78.60           C  
ANISOU  448  CD1 ILE A 167     9817   9747  10301   -763    407    982       C  
ATOM    449  N   TYR A 168      44.267  31.967  43.270  1.00 90.78           N  
ANISOU  449  N   TYR A 168    11803  10390  12299  -1637   -367    941       N  
ATOM    450  CA  TYR A 168      43.921  30.587  42.857  1.00 91.31           C  
ANISOU  450  CA  TYR A 168    11963  10211  12517  -1919   -640    996       C  
ATOM    451  C   TYR A 168      45.191  29.831  42.476  1.00 90.77           C  
ANISOU  451  C   TYR A 168    12263   9804  12421  -1851   -706    760       C  
ATOM    452  O   TYR A 168      45.254  28.657  42.815  1.00101.43           O  
ANISOU  452  O   TYR A 168    13717  10929  13890  -2009   -834    841       O  
ATOM    453  CB  TYR A 168      42.900  30.616  41.717  1.00 98.86           C  
ANISOU  453  CB  TYR A 168    12849  11199  13513  -2083   -877    999       C  
ATOM    454  CG  TYR A 168      41.521  31.100  42.108  1.00105.59           C  
ANISOU  454  CG  TYR A 168    13292  12394  14432  -2181   -852   1287       C  
ATOM    455  CD1 TYR A 168      41.100  31.077  43.434  1.00107.73           C  
ANISOU  455  CD1 TYR A 168    13296  12876  14760  -2200   -674   1568       C  
ATOM    456  CD2 TYR A 168      40.622  31.559  41.151  1.00108.03           C  
ANISOU  456  CD2 TYR A 168    13470  12843  14733  -2235  -1006   1295       C  
ATOM    457  CE1 TYR A 168      39.835  31.508  43.800  1.00112.26           C  
ANISOU  457  CE1 TYR A 168    13468  13806  15379  -2252   -624   1851       C  
ATOM    458  CE2 TYR A 168      39.348  31.985  41.501  1.00111.54           C  
ANISOU  458  CE2 TYR A 168    13501  13635  15241  -2299   -980   1579       C  
ATOM    459  CZ  TYR A 168      38.957  31.964  42.831  1.00115.11           C  
ANISOU  459  CZ  TYR A 168    13676  14310  15750  -2298   -776   1860       C  
ATOM    460  OH  TYR A 168      37.715  32.383  43.211  1.00119.69           O  
ANISOU  460  OH  TYR A 168    13823  15275  16376  -2320   -717   2159       O  
ATOM    461  N   ASN A 169      46.192  30.475  41.864  1.00 89.19           N  
ANISOU  461  N   ASN A 169    12243   9574  12070  -1613   -605    504       N  
ATOM    462  CA  ASN A 169      47.545  29.875  41.695  1.00 87.32           C  
ANISOU  462  CA  ASN A 169    12299   9091  11785  -1474   -593    305       C  
ATOM    463  C   ASN A 169      48.058  29.436  43.070  1.00 93.02           C  
ANISOU  463  C   ASN A 169    12974   9803  12563  -1444   -471    442       C  
ATOM    464  O   ASN A 169      48.891  28.527  43.120  1.00105.43           O  
ANISOU  464  O   ASN A 169    14763  11137  14158  -1394   -525    364       O  
ATOM    465  CB  ASN A 169      48.561  30.795  41.020  1.00 80.16           C  
ANISOU  465  CB  ASN A 169    11503   8244  10707  -1220   -445     77       C  
ATOM    466  CG  ASN A 169      49.796  30.043  40.577  1.00 77.72           C  
ANISOU  466  CG  ASN A 169    11478   7704  10347  -1078   -467   -116       C  
ATOM    467  OD1 ASN A 169      50.898  30.258  41.080  1.00 71.07           O  
ANISOU  467  OD1 ASN A 169    10646   6900   9456   -902   -298   -165       O  
ATOM    468  ND2 ASN A 169      49.602  29.107  39.668  1.00 83.45           N  
ANISOU  468  ND2 ASN A 169    12434   8187  11083  -1150   -692   -224       N  
ATOM    469  N   GLY A 170      47.583  30.052  44.150  1.00 94.73           N  
ANISOU  469  N   GLY A 170    12934  10276  12783  -1445   -312    639       N  
ATOM    470  CA  GLY A 170      47.841  29.588  45.529  1.00100.61           C  
ANISOU  470  CA  GLY A 170    13616  11046  13565  -1443   -216    818       C  
ATOM    471  C   GLY A 170      48.973  30.402  46.132  1.00 97.93           C  
ANISOU  471  C   GLY A 170    13294  10827  13086  -1188     -7    701       C  
ATOM    472  O   GLY A 170      49.759  30.955  45.368  1.00 94.61           O  
ANISOU  472  O   GLY A 170    12987  10376  12582  -1047     25    477       O  
ATOM    473  N   PRO A 171      49.096  30.522  47.479  1.00100.45           N  
ANISOU  473  N   PRO A 171    13502  11296  13368  -1129    128    853       N  
ATOM    474  CA  PRO A 171      50.013  31.506  48.060  1.00 93.97           C  
ANISOU  474  CA  PRO A 171    12676  10625  12403   -914    297    738       C  
ATOM    475  C   PRO A 171      51.474  31.132  47.756  1.00 85.17           C  
ANISOU  475  C   PRO A 171    11749   9338  11270   -791    271    552       C  
ATOM    476  O   PRO A 171      51.794  29.954  47.606  1.00 85.24           O  
ANISOU  476  O   PRO A 171    11894   9130  11363   -829    157    568       O  
ATOM    477  CB  PRO A 171      49.718  31.541  49.571  1.00 96.56           C  
ANISOU  477  CB  PRO A 171    12870  11143  12674   -886    412    952       C  
ATOM    478  CG  PRO A 171      48.627  30.486  49.802  1.00101.86           C  
ANISOU  478  CG  PRO A 171    13447  11774  13478  -1104    323   1225       C  
ATOM    479  CD  PRO A 171      48.410  29.718  48.506  1.00103.21           C  
ANISOU  479  CD  PRO A 171    13741  11678  13796  -1271    115   1145       C  
ATOM    480  N   MET A 172      52.310  32.153  47.595  1.00 76.03           N  
ANISOU  480  N   MET A 172    10599   8278  10010   -646    370    385       N  
ATOM    481  CA  MET A 172      53.765  31.987  47.405  1.00 73.63           C  
ANISOU  481  CA  MET A 172    10400   7897   9676   -511    379    236       C  
ATOM    482  C   MET A 172      54.377  31.739  48.788  1.00 70.58           C  
ANISOU  482  C   MET A 172     9975   7588   9254   -438    418    334       C  
ATOM    483  O   MET A 172      53.685  31.920  49.798  1.00 71.41           O  
ANISOU  483  O   MET A 172     9986   7823   9322   -477    463    488       O  
ATOM    484  CB  MET A 172      54.350  33.225  46.714  1.00 75.99           C  
ANISOU  484  CB  MET A 172    10686   8291   9894   -432    462     67       C  
ATOM    485  CG  MET A 172      54.413  33.069  45.193  1.00 73.84           C  
ANISOU  485  CG  MET A 172    10523   7898   9632   -430    411    -63       C  
ATOM    486  SD  MET A 172      54.118  34.605  44.295  1.00 69.40           S  
ANISOU  486  SD  MET A 172     9923   7454   8989   -430    489   -152       S  
ATOM    487  CE  MET A 172      53.398  33.893  42.817  1.00 75.02           C  
ANISOU  487  CE  MET A 172    10766   8015   9721   -489    356   -209       C  
ATOM    488  N   GLN A 173      55.624  31.306  48.858  1.00 67.14           N  
ANISOU  488  N   GLN A 173     9599   7096   8812   -317    403    263       N  
ATOM    489  CA  GLN A 173      56.153  30.829  50.153  1.00 66.31           C  
ANISOU  489  CA  GLN A 173     9473   7045   8677   -248    400    382       C  
ATOM    490  C   GLN A 173      57.015  31.935  50.770  1.00 61.34           C  
ANISOU  490  C   GLN A 173     8751   6623   7931   -159    469    300       C  
ATOM    491  O   GLN A 173      57.302  31.819  51.953  1.00 60.74           O  
ANISOU  491  O   GLN A 173     8644   6646   7787   -108    464    394       O  
ATOM    492  CB  GLN A 173      56.796  29.436  50.059  1.00 67.67           C  
ANISOU  492  CB  GLN A 173     9774   7010   8928   -169    307    414       C  
ATOM    493  CG  GLN A 173      56.838  28.824  48.671  1.00 68.92           C  
ANISOU  493  CG  GLN A 173    10080   6941   9162   -158    237    287       C  
ATOM    494  CD  GLN A 173      57.021  27.327  48.662  1.00 72.16           C  
ANISOU  494  CD  GLN A 173    10677   7078   9661   -107    117    349       C  
ATOM    495  OE1 GLN A 173      57.634  26.714  49.543  1.00 77.84           O  
ANISOU  495  OE1 GLN A 173    11415   7779  10382     -1     98    453       O  
ATOM    496  NE2 GLN A 173      56.449  26.710  47.645  1.00 73.82           N  
ANISOU  496  NE2 GLN A 173    11054   7051   9943   -184     11    286       N  
ATOM    497  N   LEU A 174      57.321  33.020  50.065  1.00 57.97           N  
ANISOU  497  N   LEU A 174     8290   6260   7473   -160    517    148       N  
ATOM    498  CA  LEU A 174      58.381  33.950  50.550  1.00 57.25           C  
ANISOU  498  CA  LEU A 174     8128   6319   7302   -106    538     64       C  
ATOM    499  C   LEU A 174      57.978  34.650  51.869  1.00 57.44           C  
ANISOU  499  C   LEU A 174     8128   6490   7206   -112    551    118       C  
ATOM    500  O   LEU A 174      58.832  34.778  52.753  1.00 57.45           O  
ANISOU  500  O   LEU A 174     8100   6592   7135    -56    507    113       O  
ATOM    501  CB  LEU A 174      58.751  34.965  49.470  1.00 53.25           C  
ANISOU  501  CB  LEU A 174     7603   5827   6802   -137    584    -77       C  
ATOM    502  CG  LEU A 174      59.882  35.892  49.879  1.00 53.88           C  
ANISOU  502  CG  LEU A 174     7602   6036   6833   -134    576   -146       C  
ATOM    503  CD1 LEU A 174      61.160  35.113  50.086  1.00 54.60           C  
ANISOU  503  CD1 LEU A 174     7615   6176   6954    -36    532   -126       C  
ATOM    504  CD2 LEU A 174      60.073  37.000  48.861  1.00 55.71           C  
ANISOU  504  CD2 LEU A 174     7824   6269   7075   -205    628   -242       C  
ATOM    505  N   THR A 175      56.757  35.132  52.018  1.00 57.37           N  
ANISOU  505  N   THR A 175     8129   6512   7154   -156    605    163       N  
ATOM    506  CA  THR A 175      56.370  35.829  53.264  1.00 62.66           C  
ANISOU  506  CA  THR A 175     8802   7335   7668   -108    637    200       C  
ATOM    507  C   THR A 175      56.621  34.857  54.427  1.00 64.79           C  
ANISOU  507  C   THR A 175     9068   7666   7883    -50    601    348       C  
ATOM    508  O   THR A 175      57.305  35.225  55.401  1.00 68.70           O  
ANISOU  508  O   THR A 175     9579   8276   8247     20    560    315       O  
ATOM    509  CB  THR A 175      54.927  36.341  53.219  1.00 64.59           C  
ANISOU  509  CB  THR A 175     9034   7631   7875   -117    725    259       C  
ATOM    510  OG1 THR A 175      54.142  35.163  53.031  1.00 74.75           O  
ANISOU  510  OG1 THR A 175    10271   8865   9262   -184    724    436       O  
ATOM    511  CG2 THR A 175      54.678  37.352  52.127  1.00 61.68           C  
ANISOU  511  CG2 THR A 175     8686   7204   7544   -149    751    127       C  
ATOM    512  N   ASN A 176      56.152  33.623  54.315  1.00 63.70           N  
ANISOU  512  N   ASN A 176     8924   7435   7841    -86    592    510       N  
ATOM    513  CA  ASN A 176      56.313  32.636  55.410  1.00 63.73           C  
ANISOU  513  CA  ASN A 176     8941   7475   7798    -35    560    694       C  
ATOM    514  C   ASN A 176      57.801  32.418  55.706  1.00 60.24           C  
ANISOU  514  C   ASN A 176     8512   7040   7336     61    467    618       C  
ATOM    515  O   ASN A 176      58.180  32.426  56.875  1.00 60.02           O  
ANISOU  515  O   ASN A 176     8488   7150   7164    144    437    682       O  
ATOM    516  CB  ASN A 176      55.577  31.350  55.064  1.00 66.54           C  
ANISOU  516  CB  ASN A 176     9313   7667   8299   -128    541    881       C  
ATOM    517  CG  ASN A 176      54.086  31.567  55.035  1.00 69.48           C  
ANISOU  517  CG  ASN A 176     9613   8108   8677   -232    623   1011       C  
ATOM    518  OD1 ASN A 176      53.580  32.553  55.575  1.00 72.48           O  
ANISOU  518  OD1 ASN A 176     9939   8689   8911   -177    719   1001       O  
ATOM    519  ND2 ASN A 176      53.375  30.632  54.436  1.00 73.50           N  
ANISOU  519  ND2 ASN A 176    10124   8454   9348   -375    575   1140       N  
ATOM    520  N   HIS A 177      58.619  32.213  54.675  1.00 58.97           N  
ANISOU  520  N   HIS A 177     8345   6759   7300     68    424    497       N  
ATOM    521  CA  HIS A 177      60.089  32.040  54.832  1.00 57.75           C  
ANISOU  521  CA  HIS A 177     8148   6651   7143    175    346    436       C  
ATOM    522  C   HIS A 177      60.645  33.231  55.627  1.00 56.09           C  
ANISOU  522  C   HIS A 177     7883   6644   6785    179    312    341       C  
ATOM    523  O   HIS A 177      61.349  32.975  56.599  1.00 54.39           O  
ANISOU  523  O   HIS A 177     7645   6539   6479    263    228    398       O  
ATOM    524  CB  HIS A 177      60.785  31.853  53.477  1.00 55.77           C  
ANISOU  524  CB  HIS A 177     7875   6289   7025    199    348    313       C  
ATOM    525  CG  HIS A 177      60.549  30.528  52.834  1.00 56.18           C  
ANISOU  525  CG  HIS A 177     8031   6119   7196    245    330    379       C  
ATOM    526  ND1 HIS A 177      61.027  30.221  51.558  1.00 56.86           N  
ANISOU  526  ND1 HIS A 177     8146   6087   7368    306    342    264       N  
ATOM    527  CD2 HIS A 177      59.871  29.441  53.248  1.00 55.29           C  
ANISOU  527  CD2 HIS A 177     8022   5860   7123    234    293    545       C  
ATOM    528  CE1 HIS A 177      60.684  28.989  51.247  1.00 55.54           C  
ANISOU  528  CE1 HIS A 177     8126   5691   7282    347    293    329       C  
ATOM    529  NE2 HIS A 177      59.959  28.499  52.252  1.00 55.80           N  
ANISOU  529  NE2 HIS A 177     8204   5689   7306    280    255    510       N  
ATOM    530  N   LEU A 178      60.352  34.481  55.236  1.00 54.53           N  
ANISOU  530  N   LEU A 178     7685   6475   6557     92    353    203       N  
ATOM    531  CA  LEU A 178      60.909  35.670  55.930  1.00 54.84           C  
ANISOU  531  CA  LEU A 178     7720   6651   6465     74    285     88       C  
ATOM    532  C   LEU A 178      60.415  35.671  57.382  1.00 55.34           C  
ANISOU  532  C   LEU A 178     7863   6838   6324    151    265    170       C  
ATOM    533  O   LEU A 178      61.227  35.832  58.275  1.00 57.40           O  
ANISOU  533  O   LEU A 178     8120   7220   6469    195    147    148       O  
ATOM    534  CB  LEU A 178      60.521  36.957  55.199  1.00 55.75           C  
ANISOU  534  CB  LEU A 178     7872   6716   6595    -25    336    -56       C  
ATOM    535  CG  LEU A 178      61.191  37.181  53.832  1.00 57.26           C  
ANISOU  535  CG  LEU A 178     7982   6830   6943   -102    353   -137       C  
ATOM    536  CD1 LEU A 178      60.390  38.170  52.980  1.00 54.81           C  
ANISOU  536  CD1 LEU A 178     7740   6429   6654   -181    435   -217       C  
ATOM    537  CD2 LEU A 178      62.624  37.672  53.984  1.00 58.43           C  
ANISOU  537  CD2 LEU A 178     8021   7076   7101   -150    243   -202       C  
ATOM    538  N   TYR A 179      59.128  35.467  57.616  1.00 54.33           N  
ANISOU  538  N   TYR A 179     7792   6706   6145    172    376    279       N  
ATOM    539  CA  TYR A 179      58.548  35.333  58.973  1.00 55.61           C  
ANISOU  539  CA  TYR A 179     8019   7018   6092    273    402    406       C  
ATOM    540  C   TYR A 179      59.457  34.429  59.830  1.00 57.98           C  
ANISOU  540  C   TYR A 179     8305   7390   6334    353    290    518       C  
ATOM    541  O   TYR A 179      59.899  34.831  60.936  1.00 58.92           O  
ANISOU  541  O   TYR A 179     8480   7667   6239    435    203    486       O  
ATOM    542  CB  TYR A 179      57.118  34.796  58.876  1.00 55.15           C  
ANISOU  542  CB  TYR A 179     7946   6947   6063    261    549    593       C  
ATOM    543  CG  TYR A 179      56.434  34.710  60.209  1.00 57.73           C  
ANISOU  543  CG  TYR A 179     8313   7467   6153    376    620    755       C  
ATOM    544  CD1 TYR A 179      56.600  33.600  61.017  1.00 59.49           C  
ANISOU  544  CD1 TYR A 179     8533   7742   6327    421    596    977       C  
ATOM    545  CD2 TYR A 179      55.671  35.758  60.693  1.00 58.68           C  
ANISOU  545  CD2 TYR A 179     8491   7727   6076    468    714    691       C  
ATOM    546  CE1 TYR A 179      56.009  33.520  62.262  1.00 61.17           C  
ANISOU  546  CE1 TYR A 179     8783   8164   6293    538    676   1151       C  
ATOM    547  CE2 TYR A 179      55.072  35.693  61.941  1.00 59.97           C  
ANISOU  547  CE2 TYR A 179     8695   8108   5981    615    801    842       C  
ATOM    548  CZ  TYR A 179      55.239  34.568  62.724  1.00 61.71           C  
ANISOU  548  CZ  TYR A 179     8896   8402   6148    641    788   1082       C  
ATOM    549  OH  TYR A 179      54.669  34.467  63.962  1.00 64.72           O  
ANISOU  549  OH  TYR A 179     9315   9023   6251    793    890   1261       O  
ATOM    550  N   ASP A 180      59.737  33.224  59.337  1.00 59.58           N  
ANISOU  550  N   ASP A 180     8455   7470   6710    347    277    642       N  
ATOM    551  CA  ASP A 180      60.494  32.189  60.083  1.00 63.27           C  
ANISOU  551  CA  ASP A 180     8919   7975   7144    453    180    791       C  
ATOM    552  C   ASP A 180      61.929  32.691  60.268  1.00 64.31           C  
ANISOU  552  C   ASP A 180     8981   8215   7238    494     25    642       C  
ATOM    553  O   ASP A 180      62.443  32.576  61.398  1.00 67.86           O  
ANISOU  553  O   ASP A 180     9448   8821   7512    590    -81    703       O  
ATOM    554  CB  ASP A 180      60.415  30.828  59.389  1.00 63.91           C  
ANISOU  554  CB  ASP A 180     9003   7844   7434    451    194    936       C  
ATOM    555  CG  ASP A 180      59.066  30.143  59.515  1.00 66.15           C  
ANISOU  555  CG  ASP A 180     9345   8042   7746    382    296   1153       C  
ATOM    556  OD1 ASP A 180      58.118  30.766  60.089  1.00 69.62           O  
ANISOU  556  OD1 ASP A 180     9786   8627   8039    354    393   1202       O  
ATOM    557  OD2 ASP A 180      58.975  28.969  59.071  1.00 65.84           O  
ANISOU  557  OD2 ASP A 180     9351   7793   7871    363    273   1284       O  
ATOM    558  N   ASP A 181      62.508  33.271  59.217  1.00 60.99           N  
ANISOU  558  N   ASP A 181     8476   7735   6962    413     11    468       N  
ATOM    559  CA  ASP A 181      63.860  33.878  59.228  1.00 61.16           C  
ANISOU  559  CA  ASP A 181     8378   7874   6985    397   -131    339       C  
ATOM    560  C   ASP A 181      63.914  35.055  60.204  1.00 60.90           C  
ANISOU  560  C   ASP A 181     8415   7985   6738    351   -235    222       C  
ATOM    561  O   ASP A 181      64.996  35.270  60.777  1.00 64.04           O  
ANISOU  561  O   ASP A 181     8735   8526   7071    358   -415    184       O  
ATOM    562  CB  ASP A 181      64.283  34.354  57.833  1.00 60.70           C  
ANISOU  562  CB  ASP A 181     8214   7731   7118    296    -84    209       C  
ATOM    563  CG  ASP A 181      64.658  33.226  56.892  1.00 60.56           C  
ANISOU  563  CG  ASP A 181     8125   7605   7277    389    -28    281       C  
ATOM    564  OD1 ASP A 181      65.002  32.127  57.406  1.00 65.38           O  
ANISOU  564  OD1 ASP A 181     8736   8222   7882    539    -79    420       O  
ATOM    565  OD2 ASP A 181      64.597  33.450  55.677  1.00 57.21           O  
ANISOU  565  OD2 ASP A 181     7673   7085   6979    331     60    200       O  
ATOM    566  N   ILE A 182      62.828  35.796  60.416  1.00 58.79           N  
ANISOU  566  N   ILE A 182     8293   7691   6353    320   -146    163       N  
ATOM    567  CA  ILE A 182      62.851  36.923  61.394  1.00 60.23           C  
ANISOU  567  CA  ILE A 182     8606   7983   6295    318   -255     23       C  
ATOM    568  C   ILE A 182      62.897  36.324  62.792  1.00 63.16           C  
ANISOU  568  C   ILE A 182     9047   8524   6425    472   -329    151       C  
ATOM    569  O   ILE A 182      63.628  36.861  63.653  1.00 65.63           O  
ANISOU  569  O   ILE A 182     9409   8965   6560    484   -526     52       O  
ATOM    570  CB  ILE A 182      61.664  37.879  61.240  1.00 59.34           C  
ANISOU  570  CB  ILE A 182     8646   7797   6101    305   -125    -76       C  
ATOM    571  CG1 ILE A 182      61.825  38.777  60.014  1.00 57.80           C  
ANISOU  571  CG1 ILE A 182     8417   7448   6094    147   -111   -231       C  
ATOM    572  CG2 ILE A 182      61.474  38.701  62.503  1.00 61.75           C  
ANISOU  572  CG2 ILE A 182     9151   8220   6090    400   -212   -180       C  
ATOM    573  CD1 ILE A 182      60.523  39.349  59.534  1.00 56.51           C  
ANISOU  573  CD1 ILE A 182     8358   7187   5923    165     59   -264       C  
ATOM    574  N   ILE A 183      62.157  35.243  63.008  1.00 64.23           N  
ANISOU  574  N   ILE A 183     9192   8657   6553    572   -193    375       N  
ATOM    575  CA  ILE A 183      62.160  34.530  64.317  1.00 66.80           C  
ANISOU  575  CA  ILE A 183     9584   9147   6648    727   -238    557       C  
ATOM    576  C   ILE A 183      63.565  33.983  64.605  1.00 69.45           C  
ANISOU  576  C   ILE A 183     9811   9560   7016    768   -448    590       C  
ATOM    577  O   ILE A 183      64.074  34.221  65.700  1.00 70.54           O  
ANISOU  577  O   ILE A 183    10010   9879   6911    847   -612    570       O  
ATOM    578  CB  ILE A 183      61.039  33.480  64.330  1.00 65.06           C  
ANISOU  578  CB  ILE A 183     9378   8875   6466    775    -41    826       C  
ATOM    579  CG1 ILE A 183      59.689  34.193  64.483  1.00 63.54           C  
ANISOU  579  CG1 ILE A 183     9276   8730   6137    786    138    810       C  
ATOM    580  CG2 ILE A 183      61.291  32.438  65.406  1.00 67.74           C  
ANISOU  580  CG2 ILE A 183     9748   9331   6656    914    -96   1073       C  
ATOM    581  CD1 ILE A 183      58.483  33.340  64.254  1.00 63.12           C  
ANISOU  581  CD1 ILE A 183     9179   8625   6177    764    336   1069       C  
ATOM    582  N   TYR A 184      64.203  33.343  63.633  1.00 73.26           N  
ANISOU  582  N   TYR A 184    10135   9924   7773    732   -454    622       N  
ATOM    583  CA  TYR A 184      65.580  32.814  63.791  1.00 78.65           C  
ANISOU  583  CA  TYR A 184    10669  10702   8510    804   -638    665       C  
ATOM    584  C   TYR A 184      66.537  33.951  64.156  1.00 81.77           C  
ANISOU  584  C   TYR A 184    11000  11260   8809    713   -857    466       C  
ATOM    585  O   TYR A 184      67.262  33.850  65.160  1.00 86.94           O  
ANISOU  585  O   TYR A 184    11638  12104   9289    795  -1058    505       O  
ATOM    586  CB  TYR A 184      66.120  32.146  62.528  1.00 78.67           C  
ANISOU  586  CB  TYR A 184    10512  10562   8815    804   -584    687       C  
ATOM    587  CG  TYR A 184      67.551  31.728  62.733  1.00 82.81           C  
ANISOU  587  CG  TYR A 184    10852  11236   9377    912   -764    731       C  
ATOM    588  CD1 TYR A 184      67.880  30.847  63.751  1.00 87.20           C  
ANISOU  588  CD1 TYR A 184    11437  11894   9800   1097   -871    920       C  
ATOM    589  CD2 TYR A 184      68.583  32.251  61.971  1.00 84.45           C  
ANISOU  589  CD2 TYR A 184    10838  11514   9735    835   -833    609       C  
ATOM    590  CE1 TYR A 184      69.188  30.451  63.976  1.00 91.73           C  
ANISOU  590  CE1 TYR A 184    11821  12631  10400   1226  -1048    978       C  
ATOM    591  CE2 TYR A 184      69.898  31.850  62.169  1.00 89.10           C  
ANISOU  591  CE2 TYR A 184    11205  12286  10361    951   -994    678       C  
ATOM    592  CZ  TYR A 184      70.204  30.948  63.182  1.00 93.44           C  
ANISOU  592  CZ  TYR A 184    11784  12936  10781   1157  -1109    856       C  
ATOM    593  OH  TYR A 184      71.481  30.535  63.454  1.00 99.42           O  
ANISOU  593  OH  TYR A 184    12313  13899  11560   1302  -1282    942       O  
ATOM    594  N   VAL A 185      66.559  35.003  63.342  1.00 79.14           N  
ANISOU  594  N   VAL A 185    10631  10847   8589    534   -839    269       N  
ATOM    595  CA  VAL A 185      67.573  36.089  63.467  1.00 80.17           C  
ANISOU  595  CA  VAL A 185    10674  11084   8701    382  -1067     91       C  
ATOM    596  C   VAL A 185      67.320  36.845  64.773  1.00 80.75           C  
ANISOU  596  C   VAL A 185    10973  11261   8446    397  -1224    -14       C  
ATOM    597  O   VAL A 185      68.292  37.334  65.356  1.00 83.94           O  
ANISOU  597  O   VAL A 185    11324  11806   8762    326  -1496    -99       O  
ATOM    598  CB  VAL A 185      67.547  37.015  62.239  1.00 79.57           C  
ANISOU  598  CB  VAL A 185    10540  10861   8830    177   -989    -58       C  
ATOM    599  CG1 VAL A 185      68.430  38.240  62.434  1.00 80.36           C  
ANISOU  599  CG1 VAL A 185    10592  11029   8908    -30  -1233   -228       C  
ATOM    600  CG2 VAL A 185      67.939  36.252  60.981  1.00 78.95           C  
ANISOU  600  CG2 VAL A 185    10244  10722   9030    195   -850     38       C  
ATOM    601  N   SER A 186      66.063  36.926  65.212  1.00 78.14           N  
ANISOU  601  N   SER A 186    10879  10877   7931    495  -1063     -6       N  
ATOM    602  CA  SER A 186      65.663  37.512  66.516  1.00 78.74           C  
ANISOU  602  CA  SER A 186    11211  11070   7633    592  -1162    -91       C  
ATOM    603  C   SER A 186      66.414  36.797  67.634  1.00 82.54           C  
ANISOU  603  C   SER A 186    11666  11774   7921    728  -1359     37       C  
ATOM    604  O   SER A 186      66.850  37.474  68.579  1.00 85.82           O  
ANISOU  604  O   SER A 186    12215  12318   8075    731  -1602   -103       O  
ATOM    605  CB  SER A 186      64.189  37.440  66.738  1.00 76.41           C  
ANISOU  605  CB  SER A 186    11102  10737   7190    727   -900    -24       C  
ATOM    606  OG  SER A 186      63.541  38.417  65.954  1.00 74.69           O  
ANISOU  606  OG  SER A 186    10960  10348   7067    624   -785   -194       O  
ATOM    607  N   SER A 187      66.573  35.480  67.500  1.00 81.43           N  
ANISOU  607  N   SER A 187    11375  11660   7904    838  -1276    290       N  
ATOM    608  CA  SER A 187      67.214  34.606  68.510  1.00 83.51           C  
ANISOU  608  CA  SER A 187    11610  12121   7999   1008  -1434    472       C  
ATOM    609  C   SER A 187      68.694  34.961  68.684  1.00 86.64           C  
ANISOU  609  C   SER A 187    11825  12669   8424    925  -1768    372       C  
ATOM    610  O   SER A 187      69.241  34.571  69.708  1.00 89.71           O  
ANISOU  610  O   SER A 187    12227  13260   8596   1057  -1966    466       O  
ATOM    611  CB  SER A 187      67.085  33.161  68.152  1.00 82.74           C  
ANISOU  611  CB  SER A 187    11408  11950   8079   1133  -1278    756       C  
ATOM    612  OG  SER A 187      68.334  32.657  67.685  1.00 82.06           O  
ANISOU  612  OG  SER A 187    11070  11899   8209   1142  -1423    800       O  
ATOM    613  N   VAL A 188      69.342  35.621  67.723  1.00 88.24           N  
ANISOU  613  N   VAL A 188    11841  12799   8886    714  -1832    221       N  
ATOM    614  CA  VAL A 188      70.813  35.892  67.783  1.00 92.89           C  
ANISOU  614  CA  VAL A 188    12174  13563   9555    604  -2145    176       C  
ATOM    615  C   VAL A 188      71.045  37.401  67.641  1.00 94.79           C  
ANISOU  615  C   VAL A 188    12472  13751   9793    322  -2321    -99       C  
ATOM    616  O   VAL A 188      72.050  37.814  67.048  1.00 97.66           O  
ANISOU  616  O   VAL A 188    12568  14163  10376    122  -2470   -140       O  
ATOM    617  CB  VAL A 188      71.601  35.054  66.752  1.00 92.56           C  
ANISOU  617  CB  VAL A 188    11783  13529   9854    636  -2066    330       C  
ATOM    618  CG1 VAL A 188      71.446  33.566  67.017  1.00 92.24           C  
ANISOU  618  CG1 VAL A 188    11743  13505   9799    927  -1949    593       C  
ATOM    619  CG2 VAL A 188      71.238  35.383  65.305  1.00 90.04           C  
ANISOU  619  CG2 VAL A 188    11390  12994   9825    490  -1824    255       C  
ATOM    620  N   VAL A 189      70.144  38.183  68.224  1.00 96.27           N  
ANISOU  620  N   VAL A 189    13006  13847   9722    323  -2307   -265       N  
ATOM    621  CA  VAL A 189      70.198  39.667  68.293  1.00 99.01           C  
ANISOU  621  CA  VAL A 189    13531  14087   9998     93  -2496   -551       C  
ATOM    622  C   VAL A 189      69.731  40.062  69.695  1.00100.63           C  
ANISOU  622  C   VAL A 189    14110  14372   9750    243  -2645   -676       C  
ATOM    623  O   VAL A 189      68.720  39.503  70.173  1.00 96.79           O  
ANISOU  623  O   VAL A 189    13808  13913   9055    499  -2412   -571       O  
ATOM    624  CB  VAL A 189      69.344  40.296  67.173  1.00 97.66           C  
ANISOU  624  CB  VAL A 189    13440  13642  10024    -17  -2228   -648       C  
ATOM    625  CG1 VAL A 189      68.965  41.745  67.452  1.00 99.99           C  
ANISOU  625  CG1 VAL A 189    14063  13770  10157   -146  -2359   -933       C  
ATOM    626  CG2 VAL A 189      70.037  40.172  65.826  1.00 95.81           C  
ANISOU  626  CG2 VAL A 189    12855  13355  10194   -204  -2157   -570       C  
ATOM    627  N   GLU A 190      70.486  40.956  70.338  1.00106.32           N  
ANISOU  627  N   GLU A 190    14929  15145  10320     85  -3032   -878       N  
ATOM    628  CA  GLU A 190      70.156  41.550  71.665  1.00111.63           C  
ANISOU  628  CA  GLU A 190    16014  15876  10523    213  -3237  -1068       C  
ATOM    629  C   GLU A 190      69.148  42.680  71.423  1.00112.07           C  
ANISOU  629  C   GLU A 190    16427  15656  10495    191  -3103  -1316       C  
ATOM    630  O   GLU A 190      69.332  43.456  70.456  1.00111.47           O  
ANISOU  630  O   GLU A 190    16284  15355  10714    -75  -3117  -1430       O  
ATOM    631  CB  GLU A 190      71.431  41.990  72.392  1.00115.02           C  
ANISOU  631  CB  GLU A 190    16399  16460  10842     36  -3748  -1186       C  
ATOM    632  CG  GLU A 190      72.403  40.845  72.587  1.00116.09           C  
ANISOU  632  CG  GLU A 190    16150  16888  11069    101  -3863   -916       C  
ATOM    633  CD  GLU A 190      73.403  41.065  73.702  1.00122.82           C  
ANISOU  633  CD  GLU A 190    17026  17978  11661     49  -4362   -995       C  
ATOM    634  OE1 GLU A 190      74.336  41.873  73.505  1.00125.64           O  
ANISOU  634  OE1 GLU A 190    17248  18316  12172   -286  -4712  -1135       O  
ATOM    635  OE2 GLU A 190      73.234  40.440  74.773  1.00124.21           O  
ANISOU  635  OE2 GLU A 190    17357  18360  11474    334  -4409   -903       O  
ATOM    636  N   ASN A 191      68.090  42.737  72.237  1.00113.14           N  
ANISOU  636  N   ASN A 191    16919  15822  10246    487  -2951  -1368       N  
ATOM    637  CA  ASN A 191      66.987  43.728  72.102  1.00113.40           C  
ANISOU  637  CA  ASN A 191    17309  15628  10150    568  -2778  -1583       C  
ATOM    638  C   ASN A 191      66.282  43.503  70.764  1.00110.06           C  
ANISOU  638  C   ASN A 191    16681  15032  10104    515  -2393  -1448       C  
ATOM    639  O   ASN A 191      66.107  44.492  70.017  1.00113.73           O  
ANISOU  639  O   ASN A 191    17242  15233  10736    349  -2389  -1627       O  
ATOM    640  CB  ASN A 191      67.487  45.172  72.217  1.00117.59           C  
ANISOU  640  CB  ASN A 191    18116  15937  10623    343  -3144  -1939       C  
ATOM    641  CG  ASN A 191      67.008  45.858  73.477  1.00123.51           C  
ANISOU  641  CG  ASN A 191    19385  16707  10836    593  -3290  -2193       C  
ATOM    642  OD1 ASN A 191      67.254  45.365  74.580  1.00126.61           O  
ANISOU  642  OD1 ASN A 191    19859  17363  10881    775  -3437  -2151       O  
ATOM    643  ND2 ASN A 191      66.388  47.021  73.341  1.00126.76           N  
ANISOU  643  ND2 ASN A 191    20167  16838  11156    617  -3278  -2465       N  
ATOM    644  N   SER A 192      65.910  42.244  70.490  1.00106.46           N  
ANISOU  644  N   SER A 192    15974  14707   9768    647  -2107  -1143       N  
ATOM    645  CA  SER A 192      65.256  41.755  69.248  1.00 99.84           C  
ANISOU  645  CA  SER A 192    14916  13741   9278    610  -1755   -975       C  
ATOM    646  C   SER A 192      63.822  42.286  69.174  1.00100.58           C  
ANISOU  646  C   SER A 192    15254  13729   9231    783  -1472  -1042       C  
ATOM    647  O   SER A 192      63.397  42.660  68.066  1.00 96.78           O  
ANISOU  647  O   SER A 192    14706  13047   9018    670  -1310  -1072       O  
ATOM    648  CB  SER A 192      65.282  40.254  69.203  1.00 97.17           C  
ANISOU  648  CB  SER A 192    14316  13557   9044    717  -1596   -650       C  
ATOM    649  OG  SER A 192      66.477  39.765  69.785  1.00 98.99           O  
ANISOU  649  OG  SER A 192    14409  13966   9233    689  -1878   -587       O  
ATOM    650  N   ASP A 193      63.107  42.318  70.310  1.00103.93           N  
ANISOU  650  N   ASP A 193    15943  14310   9236   1069  -1408  -1052       N  
ATOM    651  CA  ASP A 193      61.683  42.750  70.396  1.00102.95           C  
ANISOU  651  CA  ASP A 193    16027  14164   8924   1306  -1111  -1078       C  
ATOM    652  C   ASP A 193      61.598  44.272  70.222  1.00103.07           C  
ANISOU  652  C   ASP A 193    16348  13937   8875   1263  -1243  -1429       C  
ATOM    653  O   ASP A 193      60.493  44.754  69.937  1.00 99.09           O  
ANISOU  653  O   ASP A 193    15969  13356   8324   1424   -996  -1466       O  
ATOM    654  CB  ASP A 193      61.009  42.268  71.690  1.00106.13           C  
ANISOU  654  CB  ASP A 193    16592  14857   8876   1647   -983   -946       C  
ATOM    655  CG  ASP A 193      60.710  40.768  71.761  1.00106.65           C  
ANISOU  655  CG  ASP A 193    16383  15116   9022   1709   -764   -543       C  
ATOM    656  OD1 ASP A 193      60.746  40.093  70.695  1.00105.53           O  
ANISOU  656  OD1 ASP A 193    15947  14856   9294   1525   -649   -375       O  
ATOM    657  OD2 ASP A 193      60.441  40.267  72.886  1.00105.63           O  
ANISOU  657  OD2 ASP A 193    16357  15245   8529   1946   -713   -393       O  
ATOM    658  N   ASP A 194      62.715  44.996  70.364  1.00108.04           N  
ANISOU  658  N   ASP A 194    17087  14443   9518   1048  -1627  -1663       N  
ATOM    659  CA  ASP A 194      62.758  46.481  70.244  1.00113.58           C  
ANISOU  659  CA  ASP A 194    18129  14858  10169    966  -1818  -2006       C  
ATOM    660  C   ASP A 194      62.543  46.880  68.783  1.00109.85           C  
ANISOU  660  C   ASP A 194    17497  14118  10121    754  -1670  -1991       C  
ATOM    661  O   ASP A 194      61.742  47.798  68.518  1.00107.96           O  
ANISOU  661  O   ASP A 194    17516  13678   9826    866  -1562  -2146       O  
ATOM    662  CB  ASP A 194      64.071  47.072  70.764  1.00120.87           C  
ANISOU  662  CB  ASP A 194    19177  15716  11030    725  -2307  -2225       C  
ATOM    663  CG  ASP A 194      64.181  48.596  70.720  1.00126.07           C  
ANISOU  663  CG  ASP A 194    20234  16032  11634    606  -2560  -2581       C  
ATOM    664  OD1 ASP A 194      63.195  49.277  70.325  1.00128.93           O  
ANISOU  664  OD1 ASP A 194    20819  16195  11973    763  -2346  -2680       O  
ATOM    665  OD2 ASP A 194      65.262  49.102  71.095  1.00126.21           O  
ANISOU  665  OD2 ASP A 194    20343  15976  11634    353  -2992  -2751       O  
ATOM    666  N   VAL A 195      63.193  46.158  67.870  1.00110.85           N  
ANISOU  666  N   VAL A 195    17218  14263  10637    499  -1646  -1794       N  
ATOM    667  CA  VAL A 195      63.267  46.486  66.410  1.00107.62           C  
ANISOU  667  CA  VAL A 195    16622  13623  10644    250  -1553  -1766       C  
ATOM    668  C   VAL A 195      61.901  46.238  65.756  1.00100.77           C  
ANISOU  668  C   VAL A 195    15719  12731   9836    447  -1155  -1640       C  
ATOM    669  O   VAL A 195      61.302  45.196  66.046  1.00 95.57           O  
ANISOU  669  O   VAL A 195    14922  12288   9099    639   -937  -1428       O  
ATOM    670  CB  VAL A 195      64.373  45.674  65.702  1.00109.24           C  
ANISOU  670  CB  VAL A 195    16400  13913  11193    -14  -1622  -1581       C  
ATOM    671  CG1 VAL A 195      64.684  46.268  64.342  1.00109.83           C  
ANISOU  671  CG1 VAL A 195    16341  13758  11629   -293  -1603  -1598       C  
ATOM    672  CG2 VAL A 195      65.655  45.547  66.524  1.00112.27           C  
ANISOU  672  CG2 VAL A 195    16721  14446  11488   -144  -1985  -1620       C  
ATOM    673  N   SER A 196      61.463  47.165  64.892  1.00101.26           N  
ANISOU  673  N   SER A 196    15893  12537  10044    381  -1087  -1748       N  
ATOM    674  CA  SER A 196      60.176  47.161  64.128  1.00 97.32           C  
ANISOU  674  CA  SER A 196    15364  11985   9625    541   -751  -1653       C  
ATOM    675  C   SER A 196      60.417  47.766  62.742  1.00 93.14           C  
ANISOU  675  C   SER A 196    14752  11196   9440    286   -753  -1676       C  
ATOM    676  O   SER A 196      61.532  48.211  62.465  1.00 91.17           O  
ANISOU  676  O   SER A 196    14476  10818   9344     -3   -997  -1758       O  
ATOM    677  CB  SER A 196      59.093  47.895  64.891  1.00100.06           C  
ANISOU  677  CB  SER A 196    16068  12325   9624    885   -653  -1794       C  
ATOM    678  OG  SER A 196      59.547  49.172  65.311  1.00104.28           O  
ANISOU  678  OG  SER A 196    16985  12623  10012    846   -930  -2097       O  
ATOM    679  N   PRO A 197      59.424  47.752  61.813  1.00 91.23           N  
ANISOU  679  N   PRO A 197    14434  10894   9332    368   -489  -1578       N  
ATOM    680  CA  PRO A 197      59.650  48.214  60.442  1.00 86.46           C  
ANISOU  680  CA  PRO A 197    13735  10075   9040    138   -474  -1564       C  
ATOM    681  C   PRO A 197      60.103  49.680  60.426  1.00 88.44           C  
ANISOU  681  C   PRO A 197    14302  10023   9277      4   -704  -1796       C  
ATOM    682  O   PRO A 197      59.638  50.457  61.249  1.00 89.48           O  
ANISOU  682  O   PRO A 197    14788  10064   9143    206   -771  -1981       O  
ATOM    683  CB  PRO A 197      58.301  48.061  59.736  1.00 83.58           C  
ANISOU  683  CB  PRO A 197    13314   9721   8721    327   -178  -1448       C  
ATOM    684  CG  PRO A 197      57.556  47.044  60.585  1.00 86.34           C  
ANISOU  684  CG  PRO A 197    13570  10356   8877    575    -13  -1307       C  
ATOM    685  CD  PRO A 197      58.043  47.272  62.004  1.00 90.75           C  
ANISOU  685  CD  PRO A 197    14350  10996   9134    675   -197  -1448       C  
ATOM    686  N   SER A 198      61.014  50.010  59.509  1.00 85.91           N  
ANISOU  686  N   SER A 198    13856   9551   9233   -328   -822  -1774       N  
ATOM    687  CA  SER A 198      61.620  51.353  59.389  1.00 85.41           C  
ANISOU  687  CA  SER A 198    14055   9174   9220   -551  -1074  -1948       C  
ATOM    688  C   SER A 198      60.611  52.314  58.768  1.00 85.03           C  
ANISOU  688  C   SER A 198    14272   8861   9174   -411   -945  -2012       C  
ATOM    689  O   SER A 198      59.659  51.844  58.128  1.00 80.04           O  
ANISOU  689  O   SER A 198    13500   8324   8588   -228   -663  -1875       O  
ATOM    690  CB  SER A 198      62.876  51.311  58.598  1.00 85.46           C  
ANISOU  690  CB  SER A 198    13787   9160   9524   -949  -1204  -1843       C  
ATOM    691  OG  SER A 198      62.592  51.388  57.226  1.00 85.11           O  
ANISOU  691  OG  SER A 198    13601   9025   9711  -1026  -1007  -1705       O  
ATOM    692  N   GLU A 199      60.837  53.608  59.020  1.00 89.73           N  
ANISOU  692  N   GLU A 199    15252   9129   9710   -494  -1175  -2216       N  
ATOM    693  CA  GLU A 199      60.185  54.796  58.415  1.00 89.81           C  
ANISOU  693  CA  GLU A 199    15584   8786   9751   -426  -1146  -2299       C  
ATOM    694  C   GLU A 199      60.063  54.594  56.907  1.00 86.48           C  
ANISOU  694  C   GLU A 199    14876   8354   9627   -569   -943  -2074       C  
ATOM    695  O   GLU A 199      58.953  54.749  56.374  1.00 81.62           O  
ANISOU  695  O   GLU A 199    14320   7701   8990   -317   -721  -2027       O  
ATOM    696  CB  GLU A 199      61.091  55.988  58.715  1.00 95.24           C  
ANISOU  696  CB  GLU A 199    16610   9114  10464   -715  -1519  -2490       C  
ATOM    697  CG  GLU A 199      60.505  57.372  58.486  1.00 97.89           C  
ANISOU  697  CG  GLU A 199    17429   9006  10756   -612  -1582  -2646       C  
ATOM    698  CD  GLU A 199      61.342  58.430  59.197  1.00101.89           C  
ANISOU  698  CD  GLU A 199    18351   9161  11202   -851  -2008  -2889       C  
ATOM    699  OE1 GLU A 199      62.593  58.348  59.105  1.00100.65           O  
ANISOU  699  OE1 GLU A 199    17987   9016  11239  -1306  -2246  -2825       O  
ATOM    700  OE2 GLU A 199      60.754  59.313  59.872  1.00104.38           O  
ANISOU  700  OE2 GLU A 199    19192   9200  11264   -576  -2112  -3144       O  
ATOM    701  N   TYR A 200      61.179  54.271  56.252  1.00 89.26           N  
ANISOU  701  N   TYR A 200    14923   8761  10231   -946  -1021  -1935       N  
ATOM    702  CA  TYR A 200      61.275  54.153  54.775  1.00 92.63           C  
ANISOU  702  CA  TYR A 200    15095   9173  10924  -1116   -856  -1725       C  
ATOM    703  C   TYR A 200      60.292  53.075  54.290  1.00 88.10           C  
ANISOU  703  C   TYR A 200    14277   8862  10335   -844   -539  -1582       C  
ATOM    704  O   TYR A 200      59.569  53.302  53.317  1.00 88.06           O  
ANISOU  704  O   TYR A 200    14278   8775  10403   -762   -371  -1497       O  
ATOM    705  CB  TYR A 200      62.718  53.867  54.345  1.00 99.64           C  
ANISOU  705  CB  TYR A 200    15663  10157  12037  -1522   -983  -1595       C  
ATOM    706  CG  TYR A 200      62.884  53.839  52.849  1.00107.79           C  
ANISOU  706  CG  TYR A 200    16470  11182  13303  -1683   -815  -1384       C  
ATOM    707  CD1 TYR A 200      63.735  54.715  52.188  1.00117.93           C  
ANISOU  707  CD1 TYR A 200    17764  12266  14777  -2042   -946  -1306       C  
ATOM    708  CD2 TYR A 200      62.138  52.961  52.075  1.00112.68           C  
ANISOU  708  CD2 TYR A 200    16883  11987  13940  -1475   -528  -1255       C  
ATOM    709  CE1 TYR A 200      63.853  54.693  50.803  1.00122.49           C  
ANISOU  709  CE1 TYR A 200    18146  12864  15531  -2160   -767  -1096       C  
ATOM    710  CE2 TYR A 200      62.232  52.933  50.695  1.00114.86           C  
ANISOU  710  CE2 TYR A 200    16991  12266  14385  -1585   -375  -1078       C  
ATOM    711  CZ  TYR A 200      63.098  53.797  50.054  1.00121.92           C  
ANISOU  711  CZ  TYR A 200    17891  12991  15441  -1913   -480   -994       C  
ATOM    712  OH  TYR A 200      63.154  53.719  48.691  1.00128.42           O  
ANISOU  712  OH  TYR A 200    18548  13854  16391  -1985   -302   -804       O  
ATOM    713  N   CYS A 201      60.260  51.919  54.951  1.00 86.68           N  
ANISOU  713  N   CYS A 201    13889   8982  10062   -720   -475  -1546       N  
ATOM    714  CA  CYS A 201      59.405  50.761  54.576  1.00 84.08           C  
ANISOU  714  CA  CYS A 201    13314   8897   9735   -513   -212  -1395       C  
ATOM    715  C   CYS A 201      57.935  51.178  54.679  1.00 82.18           C  
ANISOU  715  C   CYS A 201    13279   8603   9342   -185    -60  -1435       C  
ATOM    716  O   CYS A 201      57.176  50.849  53.770  1.00 76.51           O  
ANISOU  716  O   CYS A 201    12423   7935   8710   -105    124  -1307       O  
ATOM    717  CB  CYS A 201      59.730  49.537  55.433  1.00 87.53           C  
ANISOU  717  CB  CYS A 201    13547   9617  10091   -459   -216  -1348       C  
ATOM    718  SG  CYS A 201      58.402  48.308  55.570  1.00 86.90           S  
ANISOU  718  SG  CYS A 201    13311   9786   9920   -155     49  -1206       S  
ATOM    719  N   MET A 202      57.555  51.925  55.717  1.00 88.97           N  
ANISOU  719  N   MET A 202    14464   9367   9973      9   -145  -1611       N  
ATOM    720  CA  MET A 202      56.142  52.337  55.938  1.00 93.93           C  
ANISOU  720  CA  MET A 202    15277   9988  10422    386     15  -1645       C  
ATOM    721  C   MET A 202      55.734  53.349  54.861  1.00 91.77           C  
ANISOU  721  C   MET A 202    15157   9441  10270    382     45  -1642       C  
ATOM    722  O   MET A 202      54.559  53.344  54.471  1.00 88.88           O  
ANISOU  722  O   MET A 202    14757   9143   9867    639    235  -1563       O  
ATOM    723  CB  MET A 202      55.923  52.951  57.326  1.00102.86           C  
ANISOU  723  CB  MET A 202    16761  11078  11241    636    -84  -1856       C  
ATOM    724  CG  MET A 202      56.167  51.982  58.484  1.00110.48           C  
ANISOU  724  CG  MET A 202    17606  12340  12028    704    -96  -1843       C  
ATOM    725  SD  MET A 202      55.443  50.310  58.273  1.00115.77           S  
ANISOU  725  SD  MET A 202    17811  13414  12760    795    188  -1548       S  
ATOM    726  CE  MET A 202      53.690  50.660  58.426  1.00116.04           C  
ANISOU  726  CE  MET A 202    17935  13553  12601   1242    448  -1506       C  
ATOM    727  N   GLU A 203      56.660  54.174  54.370  1.00 91.25           N  
ANISOU  727  N   GLU A 203    15233   9088  10349     91   -139  -1699       N  
ATOM    728  CA  GLU A 203      56.377  55.036  53.198  1.00 90.63           C  
ANISOU  728  CA  GLU A 203    15268   8753  10414     44   -105  -1641       C  
ATOM    729  C   GLU A 203      56.000  54.087  52.065  1.00 81.31           C  
ANISOU  729  C   GLU A 203    13707   7799   9387     16    105  -1416       C  
ATOM    730  O   GLU A 203      54.908  54.210  51.515  1.00 78.90           O  
ANISOU  730  O   GLU A 203    13405   7512   9061    244    258  -1345       O  
ATOM    731  CB  GLU A 203      57.566  55.946  52.867  1.00 97.34           C  
ANISOU  731  CB  GLU A 203    16283   9284  11417   -331   -341  -1687       C  
ATOM    732  CG  GLU A 203      57.838  56.968  53.956  1.00105.67           C  
ANISOU  732  CG  GLU A 203    17779  10054  12313   -304   -591  -1935       C  
ATOM    733  CD  GLU A 203      59.023  57.904  53.763  1.00113.28           C  
ANISOU  733  CD  GLU A 203    18925  10678  13436   -723   -876  -1980       C  
ATOM    734  OE1 GLU A 203      59.437  58.130  52.589  1.00114.14           O  
ANISOU  734  OE1 GLU A 203    18897  10689  13780   -990   -845  -1800       O  
ATOM    735  OE2 GLU A 203      59.520  58.428  54.803  1.00116.47           O  
ANISOU  735  OE2 GLU A 203    19618  10917  13718   -785  -1139  -2189       O  
ATOM    736  N   TYR A 204      56.856  53.108  51.807  1.00 76.87           N  
ANISOU  736  N   TYR A 204    12828   7424   8953   -226    103  -1315       N  
ATOM    737  CA  TYR A 204      56.777  52.249  50.606  1.00 72.57           C  
ANISOU  737  CA  TYR A 204    11966   7041   8566   -308    256  -1125       C  
ATOM    738  C   TYR A 204      55.482  51.433  50.670  1.00 67.39           C  
ANISOU  738  C   TYR A 204    11173   6609   7822    -24    438  -1053       C  
ATOM    739  O   TYR A 204      54.787  51.260  49.656  1.00 63.57           O  
ANISOU  739  O   TYR A 204    10585   6162   7406     31    557   -937       O  
ATOM    740  CB  TYR A 204      58.077  51.461  50.464  1.00 75.44           C  
ANISOU  740  CB  TYR A 204    12068   7537   9058   -589    196  -1062       C  
ATOM    741  CG  TYR A 204      58.257  50.909  49.079  1.00 78.69           C  
ANISOU  741  CG  TYR A 204    12243   8031   9624   -701    319   -899       C  
ATOM    742  CD1 TYR A 204      59.061  51.523  48.142  1.00 80.50           C  
ANISOU  742  CD1 TYR A 204    12465   8134   9988   -940    285   -826       C  
ATOM    743  CD2 TYR A 204      57.558  49.779  48.697  1.00 83.78           C  
ANISOU  743  CD2 TYR A 204    12689   8878  10265   -561    467   -811       C  
ATOM    744  CE1 TYR A 204      59.186  50.996  46.864  1.00 87.39           C  
ANISOU  744  CE1 TYR A 204    13138   9110  10954   -996    417   -681       C  
ATOM    745  CE2 TYR A 204      57.654  49.246  47.423  1.00 86.17           C  
ANISOU  745  CE2 TYR A 204    12819   9247  10671   -629    566   -690       C  
ATOM    746  CZ  TYR A 204      58.485  49.851  46.497  1.00 90.34           C  
ANISOU  746  CZ  TYR A 204    13347   9676  11301   -829    551   -630       C  
ATOM    747  OH  TYR A 204      58.586  49.286  45.247  1.00 97.75           O  
ANISOU  747  OH  TYR A 204    14132  10709  12300   -860    661   -516       O  
ATOM    748  N   ILE A 205      55.087  51.012  51.858  1.00 67.72           N  
ANISOU  748  N   ILE A 205    11225   6802   7702    158    454  -1108       N  
ATOM    749  CA  ILE A 205      53.827  50.241  52.053  1.00 67.90           C  
ANISOU  749  CA  ILE A 205    11092   7064   7641    409    627  -1004       C  
ATOM    750  C   ILE A 205      52.613  51.111  51.686  1.00 66.79           C  
ANISOU  750  C   ILE A 205    11095   6846   7436    666    718   -999       C  
ATOM    751  O   ILE A 205      51.769  50.624  50.930  1.00 63.82           O  
ANISOU  751  O   ILE A 205    10522   6600   7126    729    836   -853       O  
ATOM    752  CB  ILE A 205      53.803  49.672  53.484  1.00 72.29           C  
ANISOU  752  CB  ILE A 205    11640   7807   8018    536    623  -1043       C  
ATOM    753  CG1 ILE A 205      54.820  48.535  53.587  1.00 74.39           C  
ANISOU  753  CG1 ILE A 205    11683   8194   8384    308    564   -981       C  
ATOM    754  CG2 ILE A 205      52.412  49.226  53.919  1.00 72.55           C  
ANISOU  754  CG2 ILE A 205    11572   8072   7920    829    803   -935       C  
ATOM    755  CD1 ILE A 205      54.847  47.857  54.935  1.00 78.07           C  
ANISOU  755  CD1 ILE A 205    12126   8857   8678    419    558   -981       C  
ATOM    756  N   SER A 206      52.541  52.354  52.166  1.00 68.49           N  
ANISOU  756  N   SER A 206    11650   6843   7528    812    646  -1152       N  
ATOM    757  CA  SER A 206      51.507  53.345  51.774  1.00 69.48           C  
ANISOU  757  CA  SER A 206    11961   6842   7594   1084    714  -1159       C  
ATOM    758  C   SER A 206      51.562  53.586  50.262  1.00 67.90           C  
ANISOU  758  C   SER A 206    11695   6511   7591    918    717  -1044       C  
ATOM    759  O   SER A 206      50.498  53.704  49.622  1.00 71.11           O  
ANISOU  759  O   SER A 206    12033   6986   7999   1116    826   -938       O  
ATOM    760  CB  SER A 206      51.676  54.629  52.530  1.00 73.26           C  
ANISOU  760  CB  SER A 206    12880   7037   7919   1234    593  -1372       C  
ATOM    761  OG  SER A 206      51.346  54.446  53.898  1.00 75.28           O  
ANISOU  761  OG  SER A 206    13216   7457   7929   1488    625  -1472       O  
ATOM    762  N   HIS A 207      52.761  53.675  49.701  1.00 65.63           N  
ANISOU  762  N   HIS A 207    11416   6064   7453    576    602  -1050       N  
ATOM    763  CA  HIS A 207      52.951  53.955  48.261  1.00 64.25           C  
ANISOU  763  CA  HIS A 207    11201   5769   7439    408    610   -931       C  
ATOM    764  C   HIS A 207      52.287  52.851  47.428  1.00 63.99           C  
ANISOU  764  C   HIS A 207    10836   6010   7466    435    744   -766       C  
ATOM    765  O   HIS A 207      51.545  53.192  46.481  1.00 63.29           O  
ANISOU  765  O   HIS A 207    10751   5895   7399    539    797   -671       O  
ATOM    766  CB  HIS A 207      54.431  54.114  47.958  1.00 64.08           C  
ANISOU  766  CB  HIS A 207    11192   5602   7552     33    485   -940       C  
ATOM    767  CG  HIS A 207      54.693  54.379  46.517  1.00 63.28           C  
ANISOU  767  CG  HIS A 207    11044   5412   7586   -132    516   -797       C  
ATOM    768  ND1 HIS A 207      54.221  55.500  45.879  1.00 64.85           N  
ANISOU  768  ND1 HIS A 207    11488   5366   7786    -45    507   -762       N  
ATOM    769  CD2 HIS A 207      55.374  53.681  45.597  1.00 61.26           C  
ANISOU  769  CD2 HIS A 207    10545   5285   7446   -353    562   -674       C  
ATOM    770  CE1 HIS A 207      54.613  55.484  44.635  1.00 64.62           C  
ANISOU  770  CE1 HIS A 207    11361   5327   7863   -225    545   -611       C  
ATOM    771  NE2 HIS A 207      55.311  54.384  44.440  1.00 63.53           N  
ANISOU  771  NE2 HIS A 207    10926   5424   7787   -404    586   -563       N  
ATOM    772  N   LEU A 208      52.521  51.578  47.783  1.00 63.96           N  
ANISOU  772  N   LEU A 208    10573   6245   7482    349    776   -733       N  
ATOM    773  CA  LEU A 208      51.893  50.396  47.125  1.00 61.34           C  
ANISOU  773  CA  LEU A 208     9949   6151   7207    354    867   -594       C  
ATOM    774  C   LEU A 208      50.368  50.448  47.277  1.00 61.37           C  
ANISOU  774  C   LEU A 208     9900   6294   7123    645    957   -524       C  
ATOM    775  O   LEU A 208      49.696  50.214  46.255  1.00 60.32           O  
ANISOU  775  O   LEU A 208     9640   6231   7046    661    989   -410       O  
ATOM    776  CB  LEU A 208      52.439  49.092  47.705  1.00 60.22           C  
ANISOU  776  CB  LEU A 208     9603   6186   7091    233    864   -582       C  
ATOM    777  CG  LEU A 208      53.902  48.810  47.388  1.00 60.64           C  
ANISOU  777  CG  LEU A 208     9617   6177   7246    -32    793   -609       C  
ATOM    778  CD1 LEU A 208      54.455  47.771  48.345  1.00 62.55           C  
ANISOU  778  CD1 LEU A 208     9726   6564   7474    -81    769   -623       C  
ATOM    779  CD2 LEU A 208      54.063  48.335  45.959  1.00 60.18           C  
ANISOU  779  CD2 LEU A 208     9434   6139   7293   -148    830   -515       C  
ATOM    780  N   GLU A 209      49.830  50.711  48.475  1.00 61.08           N  
ANISOU  780  N   GLU A 209     9939   6326   6943    874    996   -579       N  
ATOM    781  CA  GLU A 209      48.368  50.905  48.630  1.00 63.88           C  
ANISOU  781  CA  GLU A 209    10225   6844   7204   1191   1104   -493       C  
ATOM    782  C   GLU A 209      47.944  51.877  47.536  1.00 62.37           C  
ANISOU  782  C   GLU A 209    10158   6489   7050   1278   1089   -463       C  
ATOM    783  O   GLU A 209      47.169  51.445  46.641  1.00 58.97           O  
ANISOU  783  O   GLU A 209     9515   6205   6685   1290   1120   -316       O  
ATOM    784  CB  GLU A 209      47.950  51.514  49.973  1.00 71.30           C  
ANISOU  784  CB  GLU A 209    11337   7816   7938   1496   1158   -589       C  
ATOM    785  CG  GLU A 209      48.191  50.628  51.173  1.00 75.53           C  
ANISOU  785  CG  GLU A 209    11763   8549   8383   1476   1190   -594       C  
ATOM    786  CD  GLU A 209      47.042  50.581  52.164  1.00 80.98           C  
ANISOU  786  CD  GLU A 209    12378   9510   8880   1828   1342   -525       C  
ATOM    787  OE1 GLU A 209      45.900  50.954  51.782  1.00 85.42           O  
ANISOU  787  OE1 GLU A 209    12855  10182   9418   2072   1440   -422       O  
ATOM    788  OE2 GLU A 209      47.290  50.143  53.301  1.00 85.34           O  
ANISOU  788  OE2 GLU A 209    12936  10190   9299   1866   1367   -554       O  
ATOM    789  N   ASN A 210      48.506  53.096  47.599  1.00 60.34           N  
ANISOU  789  N   ASN A 210    10244   5923   6759   1305   1017   -594       N  
ATOM    790  CA  ASN A 210      48.182  54.225  46.704  1.00 61.84           C  
ANISOU  790  CA  ASN A 210    10639   5891   6966   1415    991   -571       C  
ATOM    791  C   ASN A 210      48.333  53.777  45.254  1.00 58.20           C  
ANISOU  791  C   ASN A 210    10005   5460   6645   1194    975   -432       C  
ATOM    792  O   ASN A 210      47.399  54.005  44.505  1.00 57.25           O  
ANISOU  792  O   ASN A 210     9828   5404   6518   1360   1006   -319       O  
ATOM    793  CB  ASN A 210      49.069  55.438  46.965  1.00 65.72           C  
ANISOU  793  CB  ASN A 210    11536   5993   7442   1353    876   -724       C  
ATOM    794  CG  ASN A 210      48.854  56.074  48.321  1.00 68.23           C  
ANISOU  794  CG  ASN A 210    12116   6225   7580   1623    864   -896       C  
ATOM    795  OD1 ASN A 210      47.878  55.785  49.000  1.00 71.19           O  
ANISOU  795  OD1 ASN A 210    12382   6846   7819   1935    981   -879       O  
ATOM    796  ND2 ASN A 210      49.767  56.943  48.717  1.00 69.58           N  
ANISOU  796  ND2 ASN A 210    12639   6056   7742   1502    718  -1056       N  
ATOM    797  N   LEU A 211      49.461  53.172  44.886  1.00 56.13           N  
ANISOU  797  N   LEU A 211     9667   5173   6486    859    927   -439       N  
ATOM    798  CA  LEU A 211      49.709  52.671  43.500  1.00 57.62           C  
ANISOU  798  CA  LEU A 211     9713   5408   6772    665    921   -323       C  
ATOM    799  C   LEU A 211      48.533  51.795  43.041  1.00 57.99           C  
ANISOU  799  C   LEU A 211     9491   5730   6812    781    964   -205       C  
ATOM    800  O   LEU A 211      47.962  52.025  41.964  1.00 59.78           O  
ANISOU  800  O   LEU A 211     9701   5969   7041    838    953   -105       O  
ATOM    801  CB  LEU A 211      51.004  51.854  43.465  1.00 56.31           C  
ANISOU  801  CB  LEU A 211     9439   5268   6689    358    896   -355       C  
ATOM    802  CG  LEU A 211      52.299  52.624  43.225  1.00 57.74           C  
ANISOU  802  CG  LEU A 211     9798   5212   6927    137    838   -388       C  
ATOM    803  CD1 LEU A 211      53.463  51.670  42.967  1.00 55.84           C  
ANISOU  803  CD1 LEU A 211     9369   5080   6766   -122    840   -375       C  
ATOM    804  CD2 LEU A 211      52.130  53.571  42.052  1.00 59.69           C  
ANISOU  804  CD2 LEU A 211    10201   5291   7184    147    838   -288       C  
ATOM    805  N   CYS A 212      48.173  50.823  43.862  1.00 57.99           N  
ANISOU  805  N   CYS A 212     9287   5944   6802    803    998   -203       N  
ATOM    806  CA  CYS A 212      47.119  49.820  43.592  1.00 58.56           C  
ANISOU  806  CA  CYS A 212     9070   6285   6894    843   1014    -76       C  
ATOM    807  C   CYS A 212      45.740  50.477  43.495  1.00 61.52           C  
ANISOU  807  C   CYS A 212     9404   6766   7205   1141   1049     20       C  
ATOM    808  O   CYS A 212      44.876  49.990  42.751  1.00 63.14           O  
ANISOU  808  O   CYS A 212     9401   7144   7442   1150   1017    149       O  
ATOM    809  CB  CYS A 212      47.129  48.818  44.737  1.00 57.40           C  
ANISOU  809  CB  CYS A 212     8759   6305   6746    803   1050    -80       C  
ATOM    810  SG  CYS A 212      46.036  47.417  44.448  1.00 52.78           S  
ANISOU  810  SG  CYS A 212     7816   6008   6228    744   1035     94       S  
ATOM    811  N   GLU A 213      45.503  51.455  44.353  1.00 65.30           N  
ANISOU  811  N   GLU A 213    10057   7169   7584   1394   1107    -42       N  
ATOM    812  CA  GLU A 213      44.264  52.263  44.378  1.00 67.42           C  
ANISOU  812  CA  GLU A 213    10327   7521   7768   1757   1160     35       C  
ATOM    813  C   GLU A 213      44.117  52.906  43.015  1.00 63.02           C  
ANISOU  813  C   GLU A 213     9867   6830   7246   1764   1090    100       C  
ATOM    814  O   GLU A 213      43.023  52.955  42.509  1.00 64.22           O  
ANISOU  814  O   GLU A 213     9853   7161   7385   1943   1090    237       O  
ATOM    815  CB  GLU A 213      44.381  53.300  45.499  1.00 73.95           C  
ANISOU  815  CB  GLU A 213    11445   8189   8461   2019   1216   -103       C  
ATOM    816  CG  GLU A 213      43.133  54.117  45.764  1.00 79.60           C  
ANISOU  816  CG  GLU A 213    12180   9006   9056   2473   1301    -43       C  
ATOM    817  CD  GLU A 213      43.502  55.377  46.540  1.00 87.90           C  
ANISOU  817  CD  GLU A 213    13670   9751   9975   2712   1304   -231       C  
ATOM    818  OE1 GLU A 213      44.550  55.969  46.189  1.00 93.26           O  
ANISOU  818  OE1 GLU A 213    14655  10068  10711   2504   1194   -347       O  
ATOM    819  OE2 GLU A 213      42.791  55.754  47.520  1.00 95.41           O  
ANISOU  819  OE2 GLU A 213    14667  10822  10761   3095   1411   -264       O  
ATOM    820  N   GLU A 214      45.208  53.388  42.455  1.00 61.18           N  
ANISOU  820  N   GLU A 214     9884   6309   7053   1571   1030     23       N  
ATOM    821  CA  GLU A 214      45.152  54.224  41.241  1.00 62.85           C  
ANISOU  821  CA  GLU A 214    10259   6351   7268   1605    977     95       C  
ATOM    822  C   GLU A 214      45.029  53.319  40.019  1.00 62.48           C  
ANISOU  822  C   GLU A 214     9990   6476   7272   1415    920    206       C  
ATOM    823  O   GLU A 214      44.128  53.593  39.177  1.00 65.07           O  
ANISOU  823  O   GLU A 214    10260   6894   7569   1571    881    332       O  
ATOM    824  CB  GLU A 214      46.370  55.140  41.211  1.00 62.81           C  
ANISOU  824  CB  GLU A 214    10606   5975   7283   1459    942     -2       C  
ATOM    825  CG  GLU A 214      46.212  56.307  42.160  1.00 65.10           C  
ANISOU  825  CG  GLU A 214    11200   6037   7497   1720    952   -106       C  
ATOM    826  CD  GLU A 214      45.149  57.293  41.717  1.00 69.07           C  
ANISOU  826  CD  GLU A 214    11836   6475   7932   2085    958    -15       C  
ATOM    827  OE1 GLU A 214      44.698  57.187  40.549  1.00 70.67           O  
ANISOU  827  OE1 GLU A 214    11918   6775   8155   2083    935    138       O  
ATOM    828  OE2 GLU A 214      44.788  58.185  42.519  1.00 72.82           O  
ANISOU  828  OE2 GLU A 214    12555   6796   8318   2390    978   -104       O  
ATOM    829  N   ASN A 215      45.898  52.306  39.938  1.00 59.92           N  
ANISOU  829  N   ASN A 215     9565   6190   7010   1115    904    155       N  
ATOM    830  CA  ASN A 215      46.046  51.423  38.749  1.00 57.79           C  
ANISOU  830  CA  ASN A 215     9164   6026   6766    918    839    214       C  
ATOM    831  C   ASN A 215      46.598  50.073  39.198  1.00 55.99           C  
ANISOU  831  C   ASN A 215     8765   5906   6600    699    837    148       C  
ATOM    832  O   ASN A 215      47.775  49.971  39.513  1.00 52.90           O  
ANISOU  832  O   ASN A 215     8464   5395   6240    539    867     58       O  
ATOM    833  CB  ASN A 215      46.905  52.071  37.661  1.00 57.30           C  
ANISOU  833  CB  ASN A 215     9321   5767   6683    808    826    234       C  
ATOM    834  CG  ASN A 215      46.965  51.254  36.381  1.00 56.41           C  
ANISOU  834  CG  ASN A 215     9113   5778   6540    675    767    286       C  
ATOM    835  OD1 ASN A 215      47.280  50.071  36.398  1.00 55.40           O  
ANISOU  835  OD1 ASN A 215     8841   5762   6444    519    747    232       O  
ATOM    836  ND2 ASN A 215      46.654  51.865  35.250  1.00 57.15           N  
ANISOU  836  ND2 ASN A 215     9314   5844   6557    754    728    390       N  
ATOM    837  N   LYS A 216      45.749  49.057  39.206  1.00 59.30           N  
ANISOU  837  N   LYS A 216     8937   6547   7044    688    789    208       N  
ATOM    838  CA  LYS A 216      46.090  47.719  39.732  1.00 59.74           C  
ANISOU  838  CA  LYS A 216     8838   6693   7168    504    776    168       C  
ATOM    839  C   LYS A 216      47.316  47.186  39.001  1.00 58.36           C  
ANISOU  839  C   LYS A 216     8760   6406   7006    297    752     88       C  
ATOM    840  O   LYS A 216      48.070  46.467  39.654  1.00 60.53           O  
ANISOU  840  O   LYS A 216     9004   6665   7328    179    776     20       O  
ATOM    841  CB  LYS A 216      44.915  46.756  39.566  1.00 65.91           C  
ANISOU  841  CB  LYS A 216     9357   7698   7988    484    689    279       C  
ATOM    842  CG  LYS A 216      43.573  47.280  40.062  1.00 71.54           C  
ANISOU  842  CG  LYS A 216     9908   8593   8680    714    719    408       C  
ATOM    843  CD  LYS A 216      43.106  46.679  41.360  1.00 72.81           C  
ANISOU  843  CD  LYS A 216     9865   8924   8875    735    789    468       C  
ATOM    844  CE  LYS A 216      41.689  47.110  41.671  1.00 78.29           C  
ANISOU  844  CE  LYS A 216    10340   9865   9540    978    828    633       C  
ATOM    845  NZ  LYS A 216      41.651  48.536  42.079  1.00 80.68           N  
ANISOU  845  NZ  LYS A 216    10839  10080   9734   1296    943    583       N  
ATOM    846  N   LEU A 217      47.541  47.509  37.718  1.00 55.92           N  
ANISOU  846  N   LEU A 217     8563   6040   6642    276    716    104       N  
ATOM    847  CA  LEU A 217      48.695  46.939  36.969  1.00 53.91           C  
ANISOU  847  CA  LEU A 217     8382   5728   6371    118    720     41       C  
ATOM    848  C   LEU A 217      49.980  47.726  37.259  1.00 52.05           C  
ANISOU  848  C   LEU A 217     8288   5341   6145     60    822      0       C  
ATOM    849  O   LEU A 217      51.062  47.099  37.263  1.00 50.46           O  
ANISOU  849  O   LEU A 217     8071   5132   5967    -64    856    -58       O  
ATOM    850  CB  LEU A 217      48.375  46.866  35.478  1.00 55.54           C  
ANISOU  850  CB  LEU A 217     8644   5976   6480    131    643     85       C  
ATOM    851  CG  LEU A 217      47.273  45.874  35.113  1.00 56.80           C  
ANISOU  851  CG  LEU A 217     8660   6279   6641    119    491    108       C  
ATOM    852  CD1 LEU A 217      47.047  45.857  33.601  1.00 58.43           C  
ANISOU  852  CD1 LEU A 217     8963   6522   6715    138    391    130       C  
ATOM    853  CD2 LEU A 217      47.604  44.485  35.642  1.00 54.87           C  
ANISOU  853  CD2 LEU A 217     8324   6048   6476    -20    453     28       C  
ATOM    854  N   SER A 218      49.892  49.036  37.488  1.00 52.12           N  
ANISOU  854  N   SER A 218     8431   5228   6143    146    858     35       N  
ATOM    855  CA  SER A 218      51.011  49.845  38.035  1.00 51.72           C  
ANISOU  855  CA  SER A 218     8513   5007   6130     58    915     -3       C  
ATOM    856  C   SER A 218      51.508  49.165  39.320  1.00 51.46           C  
ANISOU  856  C   SER A 218     8379   5013   6161    -11    922   -101       C  
ATOM    857  O   SER A 218      52.691  48.851  39.418  1.00 50.29           O  
ANISOU  857  O   SER A 218     8208   4848   6051   -164    945   -138       O  
ATOM    858  CB  SER A 218      50.599  51.281  38.265  1.00 52.68           C  
ANISOU  858  CB  SER A 218     8827   4955   6233    186    914     30       C  
ATOM    859  OG  SER A 218      50.271  51.936  37.050  1.00 52.25           O  
ANISOU  859  OG  SER A 218     8884   4851   6117    245    906    144       O  
ATOM    860  N   PHE A 219      50.611  48.872  40.252  1.00 53.24           N  
ANISOU  860  N   PHE A 219     8520   5321   6386    108    908   -121       N  
ATOM    861  CA  PHE A 219      50.938  48.127  41.494  1.00 54.52           C  
ANISOU  861  CA  PHE A 219     8582   5549   6582     66    914   -189       C  
ATOM    862  C   PHE A 219      51.552  46.772  41.135  1.00 54.12           C  
ANISOU  862  C   PHE A 219     8397   5587   6577    -76    900   -200       C  
ATOM    863  O   PHE A 219      52.568  46.410  41.718  1.00 55.91           O  
ANISOU  863  O   PHE A 219     8603   5801   6838   -173    909   -255       O  
ATOM    864  CB  PHE A 219      49.700  47.907  42.366  1.00 55.50           C  
ANISOU  864  CB  PHE A 219     8604   5805   6679    232    922   -157       C  
ATOM    865  CG  PHE A 219      49.841  46.749  43.314  1.00 55.52           C  
ANISOU  865  CG  PHE A 219     8456   5928   6711    171    925   -170       C  
ATOM    866  CD1 PHE A 219      50.756  46.791  44.353  1.00 56.65           C  
ANISOU  866  CD1 PHE A 219     8655   6021   6845    124    936   -254       C  
ATOM    867  CD2 PHE A 219      49.111  45.582  43.135  1.00 55.60           C  
ANISOU  867  CD2 PHE A 219     8277   6087   6762    137    895    -88       C  
ATOM    868  CE1 PHE A 219      50.902  45.698  45.212  1.00 56.48           C  
ANISOU  868  CE1 PHE A 219     8506   6112   6841     79    935   -244       C  
ATOM    869  CE2 PHE A 219      49.232  44.522  44.029  1.00 53.66           C  
ANISOU  869  CE2 PHE A 219     7915   5925   6549     75    896    -72       C  
ATOM    870  CZ  PHE A 219      50.127  44.571  45.067  1.00 51.16           C  
ANISOU  870  CZ  PHE A 219     7658   5571   6209     60    924   -145       C  
ATOM    871  N   LEU A 220      50.922  46.020  40.231  1.00 54.24           N  
ANISOU  871  N   LEU A 220     8335   5687   6585    -75    859   -153       N  
ATOM    872  CA  LEU A 220      51.337  44.626  39.897  1.00 52.54           C  
ANISOU  872  CA  LEU A 220     8033   5526   6401   -174    823   -181       C  
ATOM    873  C   LEU A 220      52.776  44.595  39.359  1.00 52.44           C  
ANISOU  873  C   LEU A 220     8081   5462   6380   -258    873   -229       C  
ATOM    874  O   LEU A 220      53.519  43.639  39.695  1.00 55.38           O  
ANISOU  874  O   LEU A 220     8391   5858   6789   -309    875   -274       O  
ATOM    875  CB  LEU A 220      50.382  44.034  38.864  1.00 50.16           C  
ANISOU  875  CB  LEU A 220     7698   5287   6073   -161    735   -139       C  
ATOM    876  CG  LEU A 220      50.667  42.580  38.544  1.00 47.78           C  
ANISOU  876  CG  LEU A 220     7362   4995   5797   -246    666   -185       C  
ATOM    877  CD1 LEU A 220      50.436  41.735  39.774  1.00 48.49           C  
ANISOU  877  CD1 LEU A 220     7334   5114   5975   -287    645   -166       C  
ATOM    878  CD2 LEU A 220      49.801  42.103  37.413  1.00 47.77           C  
ANISOU  878  CD2 LEU A 220     7374   5025   5750   -253    540   -168       C  
ATOM    879  N   ALA A 221      53.143  45.584  38.543  1.00 50.97           N  
ANISOU  879  N   ALA A 221     7999   5221   6146   -262    918   -196       N  
ATOM    880  CA  ALA A 221      54.512  45.757  38.023  1.00 51.84           C  
ANISOU  880  CA  ALA A 221     8132   5317   6246   -348    992   -194       C  
ATOM    881  C   ALA A 221      55.494  45.867  39.193  1.00 52.40           C  
ANISOU  881  C   ALA A 221     8145   5366   6397   -434   1010   -231       C  
ATOM    882  O   ALA A 221      56.606  45.304  39.087  1.00 51.66           O  
ANISOU  882  O   ALA A 221     7968   5336   6322   -491   1052   -242       O  
ATOM    883  CB  ALA A 221      54.555  46.979  37.145  1.00 53.35           C  
ANISOU  883  CB  ALA A 221     8447   5439   6382   -353   1034   -108       C  
ATOM    884  N   HIS A 222      55.115  46.596  40.252  1.00 51.96           N  
ANISOU  884  N   HIS A 222     8137   5235   6370   -421    976   -251       N  
ATOM    885  CA  HIS A 222      56.017  46.884  41.390  1.00 51.66           C  
ANISOU  885  CA  HIS A 222     8081   5162   6383   -508    956   -298       C  
ATOM    886  C   HIS A 222      56.151  45.601  42.200  1.00 50.20           C  
ANISOU  886  C   HIS A 222     7764   5087   6222   -486    934   -344       C  
ATOM    887  O   HIS A 222      57.261  45.314  42.620  1.00 51.29           O  
ANISOU  887  O   HIS A 222     7823   5265   6399   -566    928   -362       O  
ATOM    888  CB  HIS A 222      55.545  48.086  42.218  1.00 53.92           C  
ANISOU  888  CB  HIS A 222     8520   5312   6653   -470    913   -330       C  
ATOM    889  CG  HIS A 222      55.851  49.423  41.619  1.00 57.74           C  
ANISOU  889  CG  HIS A 222     9164   5629   7144   -542    912   -283       C  
ATOM    890  ND1 HIS A 222      55.319  49.837  40.421  1.00 57.99           N  
ANISOU  890  ND1 HIS A 222     9268   5626   7139   -491    952   -195       N  
ATOM    891  CD2 HIS A 222      56.608  50.456  42.058  1.00 61.28           C  
ANISOU  891  CD2 HIS A 222     9734   5917   7632   -673    858   -298       C  
ATOM    892  CE1 HIS A 222      55.725  51.061  40.156  1.00 59.19           C  
ANISOU  892  CE1 HIS A 222     9580   5598   7310   -578    939   -144       C  
ATOM    893  NE2 HIS A 222      56.525  51.462  41.131  1.00 59.93           N  
ANISOU  893  NE2 HIS A 222     9710   5600   7461   -707    875   -207       N  
ATOM    894  N   ALA A 223      55.063  44.859  42.402  1.00 51.15           N  
ANISOU  894  N   ALA A 223     7849   5260   6326   -389    914   -339       N  
ATOM    895  CA  ALA A 223      55.070  43.546  43.099  1.00 51.51           C  
ANISOU  895  CA  ALA A 223     7785   5385   6399   -376    887   -348       C  
ATOM    896  C   ALA A 223      56.011  42.626  42.324  1.00 53.00           C  
ANISOU  896  C   ALA A 223     7920   5603   6612   -412    902   -360       C  
ATOM    897  O   ALA A 223      56.957  42.110  42.916  1.00 57.79           O  
ANISOU  897  O   ALA A 223     8456   6248   7251   -434    898   -378       O  
ATOM    898  CB  ALA A 223      53.686  42.945  43.180  1.00 49.02           C  
ANISOU  898  CB  ALA A 223     7431   5116   6079   -307    859   -299       C  
ATOM    899  N   TYR A 224      55.774  42.469  41.028  1.00 51.85           N  
ANISOU  899  N   TYR A 224     7816   5450   6433   -393    918   -350       N  
ATOM    900  CA  TYR A 224      56.608  41.620  40.151  1.00 54.68           C  
ANISOU  900  CA  TYR A 224     8161   5843   6772   -372    948   -375       C  
ATOM    901  C   TYR A 224      58.101  41.913  40.358  1.00 53.60           C  
ANISOU  901  C   TYR A 224     7942   5764   6658   -415   1018   -367       C  
ATOM    902  O   TYR A 224      58.895  41.024  40.707  1.00 52.89           O  
ANISOU  902  O   TYR A 224     7770   5728   6597   -378   1021   -387       O  
ATOM    903  CB  TYR A 224      56.250  41.804  38.674  1.00 54.58           C  
ANISOU  903  CB  TYR A 224     8240   5827   6670   -336    967   -367       C  
ATOM    904  CG  TYR A 224      57.167  41.005  37.794  1.00 53.45           C  
ANISOU  904  CG  TYR A 224     8106   5735   6466   -269   1020   -404       C  
ATOM    905  CD1 TYR A 224      57.306  39.641  37.970  1.00 51.83           C  
ANISOU  905  CD1 TYR A 224     7904   5510   6278   -202    969   -469       C  
ATOM    906  CD2 TYR A 224      57.968  41.632  36.866  1.00 54.33           C  
ANISOU  906  CD2 TYR A 224     8225   5917   6500   -259   1134   -361       C  
ATOM    907  CE1 TYR A 224      58.187  38.907  37.202  1.00 54.43           C  
ANISOU  907  CE1 TYR A 224     8264   5883   6532    -85   1027   -518       C  
ATOM    908  CE2 TYR A 224      58.837  40.906  36.074  1.00 56.55           C  
ANISOU  908  CE2 TYR A 224     8505   6285   6696   -150   1213   -388       C  
ATOM    909  CZ  TYR A 224      58.941  39.540  36.235  1.00 55.85           C  
ANISOU  909  CZ  TYR A 224     8439   6171   6611    -43   1159   -481       C  
ATOM    910  OH  TYR A 224      59.803  38.840  35.449  1.00 57.79           O  
ANISOU  910  OH  TYR A 224     8708   6498   6751    116   1246   -522       O  
ATOM    911  N   VAL A 225      58.489  43.147  40.098  1.00 54.92           N  
ANISOU  911  N   VAL A 225     8125   5923   6820   -495   1065   -321       N  
ATOM    912  CA  VAL A 225      59.921  43.547  40.108  1.00 56.79           C  
ANISOU  912  CA  VAL A 225     8250   6235   7090   -582   1125   -275       C  
ATOM    913  C   VAL A 225      60.506  43.237  41.489  1.00 58.05           C  
ANISOU  913  C   VAL A 225     8305   6427   7321   -620   1056   -306       C  
ATOM    914  O   VAL A 225      61.683  42.858  41.567  1.00 61.47           O  
ANISOU  914  O   VAL A 225     8589   6979   7788   -633   1086   -279       O  
ATOM    915  CB  VAL A 225      60.103  45.023  39.751  1.00 56.86           C  
ANISOU  915  CB  VAL A 225     8317   6180   7104   -713   1152   -198       C  
ATOM    916  CG1 VAL A 225      61.574  45.375  39.839  1.00 58.14           C  
ANISOU  916  CG1 VAL A 225     8323   6439   7328   -849   1193   -121       C  
ATOM    917  CG2 VAL A 225      59.532  45.350  38.378  1.00 56.74           C  
ANISOU  917  CG2 VAL A 225     8414   6146   6997   -660   1218   -144       C  
ATOM    918  N   PHE A 226      59.715  43.402  42.539  1.00 57.55           N  
ANISOU  918  N   PHE A 226     8310   6288   7267   -618    972   -351       N  
ATOM    919  CA  PHE A 226      60.167  43.137  43.919  1.00 61.30           C  
ANISOU  919  CA  PHE A 226     8718   6800   7774   -637    894   -381       C  
ATOM    920  C   PHE A 226      60.482  41.647  44.051  1.00 59.69           C  
ANISOU  920  C   PHE A 226     8417   6679   7582   -530    897   -382       C  
ATOM    921  O   PHE A 226      61.612  41.289  44.398  1.00 61.64           O  
ANISOU  921  O   PHE A 226     8530   7026   7862   -536    886   -366       O  
ATOM    922  CB  PHE A 226      59.140  43.623  44.933  1.00 67.71           C  
ANISOU  922  CB  PHE A 226     9646   7533   8546   -611    830   -423       C  
ATOM    923  CG  PHE A 226      59.727  44.665  45.834  1.00 77.49           C  
ANISOU  923  CG  PHE A 226    10928   8731   9784   -714    750   -461       C  
ATOM    924  CD1 PHE A 226      60.336  44.307  47.030  1.00 83.32           C  
ANISOU  924  CD1 PHE A 226    11603   9541  10512   -725    664   -491       C  
ATOM    925  CD2 PHE A 226      59.705  46.000  45.463  1.00 87.93           C  
ANISOU  925  CD2 PHE A 226    12374   9925  11109   -806    739   -464       C  
ATOM    926  CE1 PHE A 226      60.891  45.273  47.858  1.00 86.51           C  
ANISOU  926  CE1 PHE A 226    12071   9896  10900   -834    551   -546       C  
ATOM    927  CE2 PHE A 226      60.283  46.961  46.281  1.00 93.35           C  
ANISOU  927  CE2 PHE A 226    13138  10530  11799   -926    627   -515       C  
ATOM    928  CZ  PHE A 226      60.855  46.601  47.486  1.00 90.90           C  
ANISOU  928  CZ  PHE A 226    12770  10298  11469   -942    524   -567       C  
ATOM    929  N   TYR A 227      59.519  40.787  43.754  1.00 55.37           N  
ANISOU  929  N   TYR A 227     7935   6084   7015   -437    897   -392       N  
ATOM    930  CA  TYR A 227      59.773  39.332  43.730  1.00 57.20           C  
ANISOU  930  CA  TYR A 227     8133   6334   7265   -334    884   -395       C  
ATOM    931  C   TYR A 227      60.986  39.060  42.826  1.00 57.41           C  
ANISOU  931  C   TYR A 227     8081   6445   7285   -276    962   -395       C  
ATOM    932  O   TYR A 227      61.909  38.342  43.278  1.00 60.59           O  
ANISOU  932  O   TYR A 227     8381   6924   7716   -201    954   -383       O  
ATOM    933  CB  TYR A 227      58.511  38.548  43.364  1.00 58.03           C  
ANISOU  933  CB  TYR A 227     8342   6342   7363   -292    846   -398       C  
ATOM    934  CG  TYR A 227      57.635  38.193  44.539  1.00 56.10           C  
ANISOU  934  CG  TYR A 227     8099   6075   7140   -308    781   -352       C  
ATOM    935  CD1 TYR A 227      57.963  37.169  45.421  1.00 55.64           C  
ANISOU  935  CD1 TYR A 227     8008   6019   7113   -265    736   -316       C  
ATOM    936  CD2 TYR A 227      56.483  38.909  44.779  1.00 54.71           C  
ANISOU  936  CD2 TYR A 227     7951   5895   6941   -345    777   -324       C  
ATOM    937  CE1 TYR A 227      57.166  36.877  46.516  1.00 56.22           C  
ANISOU  937  CE1 TYR A 227     8074   6098   7186   -282    697   -240       C  
ATOM    938  CE2 TYR A 227      55.663  38.613  45.854  1.00 56.03           C  
ANISOU  938  CE2 TYR A 227     8093   6088   7107   -340    749   -254       C  
ATOM    939  CZ  TYR A 227      55.997  37.592  46.727  1.00 56.57           C  
ANISOU  939  CZ  TYR A 227     8127   6166   7199   -320    713   -205       C  
ATOM    940  OH  TYR A 227      55.163  37.341  47.786  1.00 60.29           O  
ANISOU  940  OH  TYR A 227     8567   6688   7650   -316    706   -104       O  
ATOM    941  N   LYS A 228      61.037  39.652  41.629  1.00 56.46           N  
ANISOU  941  N   LYS A 228     7992   6339   7118   -290   1043   -389       N  
ATOM    942  CA  LYS A 228      62.118  39.375  40.644  1.00 57.50           C  
ANISOU  942  CA  LYS A 228     8045   6591   7208   -199   1153   -369       C  
ATOM    943  C   LYS A 228      63.490  39.750  41.220  1.00 57.94           C  
ANISOU  943  C   LYS A 228     7883   6806   7324   -257   1182   -300       C  
ATOM    944  O   LYS A 228      64.378  38.905  41.219  1.00 57.61           O  
ANISOU  944  O   LYS A 228     7725   6878   7284   -119   1220   -289       O  
ATOM    945  CB  LYS A 228      61.917  40.151  39.337  1.00 57.65           C  
ANISOU  945  CB  LYS A 228     8135   6623   7145   -224   1245   -341       C  
ATOM    946  CG  LYS A 228      62.887  39.795  38.222  1.00 58.16           C  
ANISOU  946  CG  LYS A 228     8137   6838   7121    -89   1387   -312       C  
ATOM    947  CD  LYS A 228      62.783  38.338  37.871  1.00 59.52           C  
ANISOU  947  CD  LYS A 228     8414   6972   7229    134   1370   -413       C  
ATOM    948  CE  LYS A 228      63.165  37.993  36.456  1.00 62.99           C  
ANISOU  948  CE  LYS A 228     8925   7504   7504    322   1497   -434       C  
ATOM    949  NZ  LYS A 228      63.079  36.523  36.267  1.00 65.18           N  
ANISOU  949  NZ  LYS A 228     9351   7687   7724    551   1443   -563       N  
ATOM    950  N   ASN A 229      63.672  40.997  41.638  1.00 57.94           N  
ANISOU  950  N   ASN A 229     7832   6810   7370   -452   1155   -250       N  
ATOM    951  CA  ASN A 229      65.003  41.527  42.007  1.00 61.33           C  
ANISOU  951  CA  ASN A 229     8038   7398   7866   -569   1159   -164       C  
ATOM    952  C   ASN A 229      65.430  40.842  43.310  1.00 59.95           C  
ANISOU  952  C   ASN A 229     7764   7275   7739   -527   1044   -191       C  
ATOM    953  O   ASN A 229      66.623  40.562  43.447  1.00 60.61           O  
ANISOU  953  O   ASN A 229     7622   7545   7861   -502   1060   -123       O  
ATOM    954  CB  ASN A 229      65.036  43.065  41.962  1.00 64.78           C  
ANISOU  954  CB  ASN A 229     8499   7772   8341   -813   1134   -105       C  
ATOM    955  CG  ASN A 229      65.198  43.623  40.545  1.00 67.54           C  
ANISOU  955  CG  ASN A 229     8850   8164   8645   -842   1283     -5       C  
ATOM    956  OD1 ASN A 229      65.157  42.900  39.543  1.00 68.33           O  
ANISOU  956  OD1 ASN A 229     8961   8343   8655   -662   1407     -3       O  
ATOM    957  ND2 ASN A 229      65.397  44.928  40.424  1.00 69.25           N  
ANISOU  957  ND2 ASN A 229     9079   8321   8910  -1067   1266     82       N  
ATOM    958  N   PHE A 230      64.506  40.477  44.194  1.00 57.36           N  
ANISOU  958  N   PHE A 230     7580   6815   7397   -492    944   -265       N  
ATOM    959  CA  PHE A 230      64.883  39.736  45.427  1.00 57.10           C  
ANISOU  959  CA  PHE A 230     7472   6838   7383   -428    840   -271       C  
ATOM    960  C   PHE A 230      65.441  38.351  45.052  1.00 55.41           C  
ANISOU  960  C   PHE A 230     7180   6703   7169   -203    898   -251       C  
ATOM    961  O   PHE A 230      66.546  37.966  45.513  1.00 53.27           O  
ANISOU  961  O   PHE A 230     6715   6593   6929   -141    871   -198       O  
ATOM    962  CB  PHE A 230      63.731  39.616  46.428  1.00 55.99           C  
ANISOU  962  CB  PHE A 230     7501   6564   7206   -425    749   -322       C  
ATOM    963  CG  PHE A 230      64.227  39.160  47.776  1.00 57.81           C  
ANISOU  963  CG  PHE A 230     7658   6875   7432   -393    635   -306       C  
ATOM    964  CD1 PHE A 230      65.101  39.946  48.507  1.00 60.33           C  
ANISOU  964  CD1 PHE A 230     7867   7295   7761   -523    532   -301       C  
ATOM    965  CD2 PHE A 230      63.875  37.927  48.291  1.00 59.27           C  
ANISOU  965  CD2 PHE A 230     7887   7031   7601   -243    612   -284       C  
ATOM    966  CE1 PHE A 230      65.617  39.498  49.708  1.00 63.30           C  
ANISOU  966  CE1 PHE A 230     8171   7768   8110   -480    409   -283       C  
ATOM    967  CE2 PHE A 230      64.366  37.497  49.514  1.00 60.62           C  
ANISOU  967  CE2 PHE A 230     7996   7288   7749   -198    507   -248       C  
ATOM    968  CZ  PHE A 230      65.232  38.284  50.221  1.00 62.51           C  
ANISOU  968  CZ  PHE A 230     8119   7652   7976   -305    405   -253       C  
ATOM    969  N   HIS A 231      64.694  37.614  44.232  1.00 52.95           N  
ANISOU  969  N   HIS A 231     7026   6273   6816    -74    959   -297       N  
ATOM    970  CA  HIS A 231      65.155  36.310  43.692  1.00 55.04           C  
ANISOU  970  CA  HIS A 231     7294   6557   7061    169   1012   -308       C  
ATOM    971  C   HIS A 231      66.580  36.484  43.146  1.00 57.65           C  
ANISOU  971  C   HIS A 231     7385   7128   7390    246   1123   -241       C  
ATOM    972  O   HIS A 231      67.458  35.666  43.483  1.00 60.97           O  
ANISOU  972  O   HIS A 231     7676   7662   7827    426   1121   -206       O  
ATOM    973  CB  HIS A 231      64.168  35.815  42.634  1.00 53.59           C  
ANISOU  973  CB  HIS A 231     7339   6204   6817    246   1046   -384       C  
ATOM    974  CG  HIS A 231      64.678  34.689  41.810  1.00 54.11           C  
ANISOU  974  CG  HIS A 231     7461   6267   6828    505   1109   -427       C  
ATOM    975  ND1 HIS A 231      64.737  33.420  42.303  1.00 56.12           N  
ANISOU  975  ND1 HIS A 231     7799   6415   7109    672   1033   -447       N  
ATOM    976  CD2 HIS A 231      65.145  34.633  40.545  1.00 54.93           C  
ANISOU  976  CD2 HIS A 231     7578   6455   6836    651   1240   -455       C  
ATOM    977  CE1 HIS A 231      65.205  32.611  41.369  1.00 56.52           C  
ANISOU  977  CE1 HIS A 231     7934   6455   7083    924   1104   -508       C  
ATOM    978  NE2 HIS A 231      65.471  33.333  40.284  1.00 55.70           N  
ANISOU  978  NE2 HIS A 231     7782   6488   6891    927   1240   -517       N  
ATOM    979  N   LEU A 232      66.808  37.542  42.360  1.00 57.73           N  
ANISOU  979  N   LEU A 232     7321   7228   7383    114   1219   -197       N  
ATOM    980  CA  LEU A 232      68.049  37.695  41.559  1.00 59.06           C  
ANISOU  980  CA  LEU A 232     7254   7653   7533    192   1370    -99       C  
ATOM    981  C   LEU A 232      69.215  38.042  42.477  1.00 60.39           C  
ANISOU  981  C   LEU A 232     7110   8035   7799     89   1306     10       C  
ATOM    982  O   LEU A 232      70.318  37.724  42.097  1.00 64.22           O  
ANISOU  982  O   LEU A 232     7352   8768   8281    231   1412    103       O  
ATOM    983  CB  LEU A 232      67.869  38.744  40.457  1.00 57.76           C  
ANISOU  983  CB  LEU A 232     7117   7511   7318     56   1489    -49       C  
ATOM    984  CG  LEU A 232      66.990  38.311  39.295  1.00 56.38           C  
ANISOU  984  CG  LEU A 232     7203   7206   7011    210   1568   -141       C  
ATOM    985  CD1 LEU A 232      66.834  39.429  38.296  1.00 57.28           C  
ANISOU  985  CD1 LEU A 232     7341   7356   7066     70   1674    -65       C  
ATOM    986  CD2 LEU A 232      67.546  37.079  38.625  1.00 58.58           C  
ANISOU  986  CD2 LEU A 232     7489   7580   7188    551   1675   -182       C  
ATOM    987  N   SER A 233      68.975  38.612  43.650  1.00 60.55           N  
ANISOU  987  N   SER A 233     7139   7978   7888   -123   1133     -2       N  
ATOM    988  CA  SER A 233      70.039  39.142  44.535  1.00 64.58           C  
ANISOU  988  CA  SER A 233     7371   8679   8484   -285   1021     92       C  
ATOM    989  C   SER A 233      70.045  38.468  45.904  1.00 64.11           C  
ANISOU  989  C   SER A 233     7323   8599   8435   -212    847     51       C  
ATOM    990  O   SER A 233      70.955  38.763  46.667  1.00 65.55           O  
ANISOU  990  O   SER A 233     7275   8957   8674   -317    727    122       O  
ATOM    991  CB  SER A 233      69.843  40.609  44.700  1.00 66.70           C  
ANISOU  991  CB  SER A 233     7673   8868   8800   -626    941    108       C  
ATOM    992  OG  SER A 233      68.578  40.865  45.308  1.00 67.17           O  
ANISOU  992  OG  SER A 233     8038   8661   8820   -683    838    -20       O  
ATOM    993  N   LYS A 234      69.060  37.641  46.246  1.00 64.64           N  
ANISOU  993  N   LYS A 234     7642   8465   8450    -66    817    -41       N  
ATOM    994  CA  LYS A 234      68.917  37.220  47.665  1.00 66.80           C  
ANISOU  994  CA  LYS A 234     7958   8705   8715    -47    645    -57       C  
ATOM    995  C   LYS A 234      70.090  36.333  48.050  1.00 69.94           C  
ANISOU  995  C   LYS A 234     8121   9315   9138    151    613     28       C  
ATOM    996  O   LYS A 234      70.635  36.540  49.129  1.00 72.18           O  
ANISOU  996  O   LYS A 234     8274   9719   9432     73    453     68       O  
ATOM    997  CB  LYS A 234      67.578  36.552  47.977  1.00 64.74           C  
ANISOU  997  CB  LYS A 234     7993   8201   8402     35    627   -129       C  
ATOM    998  CG  LYS A 234      67.230  35.274  47.236  1.00 63.65           C  
ANISOU  998  CG  LYS A 234     7983   7947   8253    277    719   -147       C  
ATOM    999  CD  LYS A 234      65.738  35.013  47.342  1.00 61.65           C  
ANISOU  999  CD  LYS A 234     8001   7448   7972    237    695   -200       C  
ATOM   1000  CE  LYS A 234      65.298  33.576  47.192  1.00 62.45           C  
ANISOU 1000  CE  LYS A 234     8267   7383   8077    429    687   -200       C  
ATOM   1001  NZ  LYS A 234      63.839  33.557  46.910  1.00 62.42           N  
ANISOU 1001  NZ  LYS A 234     8477   7174   8065    328    680   -239       N  
ATOM   1002  N   GLU A 235      70.468  35.389  47.203  1.00 73.88           N  
ANISOU 1002  N   GLU A 235     8579   9860   9630    420    750     51       N  
ATOM   1003  CA  GLU A 235      71.460  34.366  47.608  1.00 78.75           C  
ANISOU 1003  CA  GLU A 235     9014  10646  10258    691    723    130       C  
ATOM   1004  C   GLU A 235      72.781  35.069  47.948  1.00 82.31           C  
ANISOU 1004  C   GLU A 235     9064  11439  10771    570    663    253       C  
ATOM   1005  O   GLU A 235      73.311  34.788  49.028  1.00 84.04           O  
ANISOU 1005  O   GLU A 235     9155  11774  11001    604    500    309       O  
ATOM   1006  CB  GLU A 235      71.601  33.300  46.524  1.00 82.49           C  
ANISOU 1006  CB  GLU A 235     9561  11086  10694   1035    892    109       C  
ATOM   1007  CG  GLU A 235      72.148  31.987  47.044  1.00 86.12           C  
ANISOU 1007  CG  GLU A 235    10003  11566  11149   1374    842    153       C  
ATOM   1008  CD  GLU A 235      72.969  31.195  46.038  1.00 92.27           C  
ANISOU 1008  CD  GLU A 235    10690  12475  11890   1756   1014    172       C  
ATOM   1009  OE1 GLU A 235      73.803  30.380  46.482  1.00 99.31           O  
ANISOU 1009  OE1 GLU A 235    11444  13496  12791   2043    982    249       O  
ATOM   1010  OE2 GLU A 235      72.781  31.393  44.808  1.00 91.65           O  
ANISOU 1010  OE2 GLU A 235    10687  12379  11754   1795   1184    110       O  
ATOM   1011  N   HIS A 236      73.289  35.956  47.079  1.00 84.46           N  
ANISOU 1011  N   HIS A 236     9137  11872  11080    417    776    312       N  
ATOM   1012  CA  HIS A 236      74.594  36.645  47.281  1.00 86.15           C  
ANISOU 1012  CA  HIS A 236     8921  12431  11378    257    719    466       C  
ATOM   1013  C   HIS A 236      74.509  37.534  48.520  1.00 82.41           C  
ANISOU 1013  C   HIS A 236     8457  11913  10940    -80    451    441       C  
ATOM   1014  O   HIS A 236      75.453  37.507  49.335  1.00 87.96           O  
ANISOU 1014  O   HIS A 236     8881  12852  11685   -112    284    533       O  
ATOM   1015  CB  HIS A 236      75.043  37.478  46.066  1.00 88.42           C  
ANISOU 1015  CB  HIS A 236     9017  12877  11700    116    904    565       C  
ATOM   1016  CG  HIS A 236      76.404  38.069  46.263  1.00 92.97           C  
ANISOU 1016  CG  HIS A 236     9111  13828  12382    -58    844    762       C  
ATOM   1017  ND1 HIS A 236      77.446  37.362  46.856  1.00 95.87           N  
ANISOU 1017  ND1 HIS A 236     9150  14493  12783    141    770    872       N  
ATOM   1018  CD2 HIS A 236      76.895  39.296  45.993  1.00 94.94           C  
ANISOU 1018  CD2 HIS A 236     9141  14204  12725   -432    822    887       C  
ATOM   1019  CE1 HIS A 236      78.519  38.122  46.920  1.00 98.07           C  
ANISOU 1019  CE1 HIS A 236     8995  15094  13171   -108    706   1059       C  
ATOM   1020  NE2 HIS A 236      78.212  39.310  46.386  1.00 98.75           N  
ANISOU 1020  NE2 HIS A 236     9145  15071  13303   -477    737   1075       N  
ATOM   1021  N   LEU A 237      73.415  38.274  48.638  1.00 75.27           N  
ANISOU 1021  N   LEU A 237     7868  10725  10003   -296    406    318       N  
ATOM   1022  CA  LEU A 237      73.158  39.236  49.736  1.00 74.77           C  
ANISOU 1022  CA  LEU A 237     7909  10564   9936   -597    163    252       C  
ATOM   1023  C   LEU A 237      73.165  38.505  51.085  1.00 74.84           C  
ANISOU 1023  C   LEU A 237     7965  10594   9874   -458    -22    223       C  
ATOM   1024  O   LEU A 237      73.881  38.931  51.986  1.00 74.33           O  
ANISOU 1024  O   LEU A 237     7738  10681   9820   -612   -245    256       O  
ATOM   1025  CB  LEU A 237      71.788  39.875  49.495  1.00 72.03           C  
ANISOU 1025  CB  LEU A 237     7941   9891   9535   -714    210    117       C  
ATOM   1026  CG  LEU A 237      71.613  41.305  49.996  1.00 72.44           C  
ANISOU 1026  CG  LEU A 237     8100   9824   9599  -1061     39     57       C  
ATOM   1027  CD1 LEU A 237      72.783  42.182  49.578  1.00 76.24           C  
ANISOU 1027  CD1 LEU A 237     8270  10490  10205  -1333     -7    189       C  
ATOM   1028  CD2 LEU A 237      70.305  41.891  49.474  1.00 69.93           C  
ANISOU 1028  CD2 LEU A 237     8120   9214   9233  -1107    140    -47       C  
ATOM   1029  N   LEU A 238      72.342  37.471  51.227  1.00 73.25           N  
ANISOU 1029  N   LEU A 238     8001  10232   9596   -199     49    170       N  
ATOM   1030  CA  LEU A 238      72.033  36.864  52.543  1.00 74.39           C  
ANISOU 1030  CA  LEU A 238     8282  10336   9647    -91   -111    150       C  
ATOM   1031  C   LEU A 238      73.220  36.019  53.010  1.00 77.40           C  
ANISOU 1031  C   LEU A 238     8377  10982  10049    111   -198    276       C  
ATOM   1032  O   LEU A 238      73.471  35.975  54.230  1.00 77.81           O  
ANISOU 1032  O   LEU A 238     8412  11119  10030     95   -411    293       O  
ATOM   1033  CB  LEU A 238      70.753  36.031  52.433  1.00 71.56           C  
ANISOU 1033  CB  LEU A 238     8249   9714   9225     85      5     95       C  
ATOM   1034  CG  LEU A 238      69.451  36.817  52.292  1.00 68.71           C  
ANISOU 1034  CG  LEU A 238     8169   9118   8819    -86     50    -16       C  
ATOM   1035  CD1 LEU A 238      68.275  35.865  52.146  1.00 66.00           C  
ANISOU 1035  CD1 LEU A 238     8076   8562   8439     77    153    -28       C  
ATOM   1036  CD2 LEU A 238      69.231  37.738  53.486  1.00 68.87           C  
ANISOU 1036  CD2 LEU A 238     8285   9135   8744   -269   -135    -79       C  
ATOM   1037  N   LYS A 239      73.897  35.360  52.076  1.00 79.83           N  
ANISOU 1037  N   LYS A 239     8480  11422  10427    325    -37    362       N  
ATOM   1038  CA  LYS A 239      75.122  34.582  52.363  1.00 84.53           C  
ANISOU 1038  CA  LYS A 239     8755  12308  11052    566    -92    501       C  
ATOM   1039  C   LYS A 239      76.149  35.569  52.919  1.00 88.56           C  
ANISOU 1039  C   LYS A 239     8920  13111  11616    287   -296    576       C  
ATOM   1040  O   LYS A 239      76.570  35.407  54.094  1.00 91.15           O  
ANISOU 1040  O   LYS A 239     9170  13565  11895    296   -533    615       O  
ATOM   1041  CB  LYS A 239      75.624  33.872  51.101  1.00 85.21           C  
ANISOU 1041  CB  LYS A 239     8696  12490  11187    860    153    563       C  
ATOM   1042  CG  LYS A 239      76.639  32.764  51.361  1.00 89.13           C  
ANISOU 1042  CG  LYS A 239     8957  13217  11689   1241    136    692       C  
ATOM   1043  CD  LYS A 239      76.773  31.740  50.243  1.00 89.96           C  
ANISOU 1043  CD  LYS A 239     9107  13288  11784   1649    382    696       C  
ATOM   1044  CE  LYS A 239      77.450  30.469  50.704  1.00 93.18           C  
ANISOU 1044  CE  LYS A 239     9435  13793  12174   2085    339    791       C  
ATOM   1045  NZ  LYS A 239      78.654  30.199  49.884  1.00 99.07           N  
ANISOU 1045  NZ  LYS A 239     9799  14893  12949   2382    507    909       N  
ATOM   1046  N   SER A 240      76.447  36.611  52.141  1.00 89.04           N  
ANISOU 1046  N   SER A 240     8818  13247  11765     16   -231    595       N  
ATOM   1047  CA  SER A 240      77.555  37.552  52.431  1.00 94.22           C  
ANISOU 1047  CA  SER A 240     9089  14193  12514   -289   -416    704       C  
ATOM   1048  C   SER A 240      77.232  38.396  53.671  1.00 95.93           C  
ANISOU 1048  C   SER A 240     9492  14287  12669   -599   -732    592       C  
ATOM   1049  O   SER A 240      78.148  38.622  54.476  1.00104.61           O  
ANISOU 1049  O   SER A 240    10327  15630  13790   -723   -993    667       O  
ATOM   1050  CB  SER A 240      77.897  38.391  51.238  1.00 93.67           C  
ANISOU 1050  CB  SER A 240     8825  14208  12556   -503   -248    783       C  
ATOM   1051  OG  SER A 240      76.728  38.891  50.646  1.00 88.81           O  
ANISOU 1051  OG  SER A 240     8591  13249  11902   -612   -115    645       O  
ATOM   1052  N   ILE A 241      75.983  38.810  53.861  1.00 92.37           N  
ANISOU 1052  N   ILE A 241     9479  13489  12126   -692   -722    419       N  
ATOM   1053  CA  ILE A 241      75.552  39.501  55.111  1.00 92.62           C  
ANISOU 1053  CA  ILE A 241     9760  13388  12042   -895  -1001    285       C  
ATOM   1054  C   ILE A 241      75.714  38.556  56.311  1.00 95.74           C  
ANISOU 1054  C   ILE A 241    10170  13898  12307   -652  -1163    308       C  
ATOM   1055  O   ILE A 241      76.241  39.016  57.334  1.00 94.86           O  
ANISOU 1055  O   ILE A 241     9995  13911  12135   -811  -1465    291       O  
ATOM   1056  CB  ILE A 241      74.114  40.027  54.975  1.00 89.23           C  
ANISOU 1056  CB  ILE A 241     9784  12592  11527   -959   -900    114       C  
ATOM   1057  CG1 ILE A 241      74.067  41.227  54.024  1.00 88.37           C  
ANISOU 1057  CG1 ILE A 241     9674  12369  11532  -1260   -830     95       C  
ATOM   1058  CG2 ILE A 241      73.528  40.368  56.340  1.00 90.29           C  
ANISOU 1058  CG2 ILE A 241    10219  12606  11478  -1007  -1128    -24       C  
ATOM   1059  CD1 ILE A 241      72.702  41.528  53.476  1.00 84.15           C  
ANISOU 1059  CD1 ILE A 241     9510  11516  10945  -1234   -646    -24       C  
ATOM   1060  N   CYS A 242      75.261  37.302  56.210  1.00 97.01           N  
ANISOU 1060  N   CYS A 242    10439  13999  12420   -292   -990    346       N  
ATOM   1061  CA  CYS A 242      75.284  36.320  57.330  1.00 98.96           C  
ANISOU 1061  CA  CYS A 242    10753  14311  12535    -38  -1119    395       C  
ATOM   1062  C   CYS A 242      76.713  35.885  57.636  1.00100.83           C  
ANISOU 1062  C   CYS A 242    10566  14915  12830     68  -1274    556       C  
ATOM   1063  O   CYS A 242      76.987  35.593  58.807  1.00 99.98           O  
ANISOU 1063  O   CYS A 242    10463  14925  12598    140  -1507    589       O  
ATOM   1064  CB  CYS A 242      74.412  35.108  57.050  1.00 97.54           C  
ANISOU 1064  CB  CYS A 242    10814  13925  12318    282   -900    414       C  
ATOM   1065  SG  CYS A 242      72.664  35.499  57.315  1.00 97.10           S  
ANISOU 1065  SG  CYS A 242    11247  13512  12133    177   -818    261       S  
ATOM   1066  N   LYS A 243      77.570  35.801  56.620  1.00103.34           N  
ANISOU 1066  N   LYS A 243    10524  15429  13311    109  -1138    669       N  
ATOM   1067  CA  LYS A 243      79.031  35.616  56.814  1.00109.23           C  
ANISOU 1067  CA  LYS A 243    10773  16592  14137    165  -1286    847       C  
ATOM   1068  C   LYS A 243      79.526  36.787  57.678  1.00111.15           C  
ANISOU 1068  C   LYS A 243    10896  16968  14367   -247  -1640    813       C  
ATOM   1069  O   LYS A 243      79.896  36.555  58.843  1.00109.78           O  
ANISOU 1069  O   LYS A 243    10689  16938  14083   -200  -1919    838       O  
ATOM   1070  CB  LYS A 243      79.756  35.511  55.465  1.00109.68           C  
ANISOU 1070  CB  LYS A 243    10469  16846  14359    253  -1033    974       C  
ATOM   1071  CG  LYS A 243      81.227  35.126  55.585  1.00113.79           C  
ANISOU 1071  CG  LYS A 243    10435  17836  14961    403  -1129   1193       C  
ATOM   1072  CD  LYS A 243      81.989  34.959  54.276  1.00114.18           C  
ANISOU 1072  CD  LYS A 243    10097  18142  15142    553   -847   1346       C  
ATOM   1073  CE  LYS A 243      83.486  35.124  54.481  1.00119.90           C  
ANISOU 1073  CE  LYS A 243    10184  19394  15976    509  -1002   1580       C  
ATOM   1074  NZ  LYS A 243      84.303  34.472  53.426  1.00122.69           N  
ANISOU 1074  NZ  LYS A 243    10145  20069  16402    878   -703   1766       N  
ATOM   1075  N   TYR A 244      79.428  38.004  57.129  1.00111.32           N  
ANISOU 1075  N   TYR A 244    10917  16897  14480   -637  -1637    747       N  
ATOM   1076  CA  TYR A 244      79.867  39.300  57.717  1.00113.59           C  
ANISOU 1076  CA  TYR A 244    11133  17235  14791  -1102  -1972    696       C  
ATOM   1077  C   TYR A 244      79.449  39.401  59.189  1.00113.27           C  
ANISOU 1077  C   TYR A 244    11415  17091  14528  -1123  -2285    548       C  
ATOM   1078  O   TYR A 244      80.263  39.854  60.001  1.00116.86           O  
ANISOU 1078  O   TYR A 244    11682  17753  14966  -1333  -2646    569       O  
ATOM   1079  CB  TYR A 244      79.280  40.463  56.908  1.00113.20           C  
ANISOU 1079  CB  TYR A 244    11275  16912  14824  -1440  -1860    595       C  
ATOM   1080  CG  TYR A 244      79.761  41.841  57.283  1.00118.68           C  
ANISOU 1080  CG  TYR A 244    11911  17598  15583  -1945  -2186    555       C  
ATOM   1081  CD1 TYR A 244      80.759  42.470  56.546  1.00122.59           C  
ANISOU 1081  CD1 TYR A 244    11968  18311  16299  -2250  -2204    738       C  
ATOM   1082  CD2 TYR A 244      79.185  42.556  58.325  1.00120.45           C  
ANISOU 1082  CD2 TYR A 244    12541  17578  15644  -2126  -2470    337       C  
ATOM   1083  CE1 TYR A 244      81.205  43.745  56.861  1.00124.92           C  
ANISOU 1083  CE1 TYR A 244    12224  18559  16679  -2761  -2529    716       C  
ATOM   1084  CE2 TYR A 244      79.632  43.824  58.663  1.00123.86           C  
ANISOU 1084  CE2 TYR A 244    12973  17952  16134  -2595  -2803    279       C  
ATOM   1085  CZ  TYR A 244      80.634  44.425  57.922  1.00126.02           C  
ANISOU 1085  CZ  TYR A 244    12811  18412  16658  -2936  -2845    470       C  
ATOM   1086  OH  TYR A 244      81.047  45.680  58.255  1.00130.46           O  
ANISOU 1086  OH  TYR A 244    13402  18871  17295  -3437  -3199    419       O  
ATOM   1087  N   LEU A 245      78.212  39.014  59.518  1.00112.38           N  
ANISOU 1087  N   LEU A 245    11771  16685  14243   -921  -2157    409       N  
ATOM   1088  CA  LEU A 245      77.623  39.151  60.883  1.00110.92           C  
ANISOU 1088  CA  LEU A 245    11955  16389  13801   -910  -2396    263       C  
ATOM   1089  C   LEU A 245      77.705  37.829  61.665  1.00109.19           C  
ANISOU 1089  C   LEU A 245    11729  16317  13440   -516  -2416    374       C  
ATOM   1090  O   LEU A 245      77.126  37.783  62.769  1.00104.14           O  
ANISOU 1090  O   LEU A 245    11410  15599  12556   -446  -2558    284       O  
ATOM   1091  CB  LEU A 245      76.170  39.628  60.768  1.00107.06           C  
ANISOU 1091  CB  LEU A 245    11960  15513  13202   -939  -2225     73       C  
ATOM   1092  CG  LEU A 245      75.974  41.089  60.361  1.00108.79           C  
ANISOU 1092  CG  LEU A 245    12309  15534  13491  -1327  -2292    -72       C  
ATOM   1093  CD1 LEU A 245      74.493  41.436  60.332  1.00106.88           C  
ANISOU 1093  CD1 LEU A 245    12550  14943  13117  -1269  -2115   -244       C  
ATOM   1094  CD2 LEU A 245      76.717  42.035  61.292  1.00112.92           C  
ANISOU 1094  CD2 LEU A 245    12806  16147  13949  -1638  -2727   -156       C  
ATOM   1095  N   ASN A 246      78.387  36.803  61.144  1.00108.94           N  
ANISOU 1095  N   ASN A 246    11367  16487  13536   -247  -2279    569       N  
ATOM   1096  CA  ASN A 246      78.648  35.543  61.890  1.00110.62           C  
ANISOU 1096  CA  ASN A 246    11544  16849  13635    134  -2335    707       C  
ATOM   1097  C   ASN A 246      77.292  34.931  62.300  1.00107.93           C  
ANISOU 1097  C   ASN A 246    11692  16200  13116    340  -2175    642       C  
ATOM   1098  O   ASN A 246      77.118  34.604  63.493  1.00108.05           O  
ANISOU 1098  O   ASN A 246    11884  16257  12911    456  -2354    659       O  
ATOM   1099  CB  ASN A 246      79.607  35.831  63.058  1.00115.60           C  
ANISOU 1099  CB  ASN A 246    11972  17791  14158     32  -2757    750       C  
ATOM   1100  CG  ASN A 246      80.312  34.611  63.624  1.00118.34           C  
ANISOU 1100  CG  ASN A 246    12111  18400  14452    414  -2845    955       C  
ATOM   1101  OD1 ASN A 246      80.392  33.569  62.973  1.00119.84           O  
ANISOU 1101  OD1 ASN A 246    12201  18586  14746    751  -2592   1089       O  
ATOM   1102  ND2 ASN A 246      80.811  34.723  64.846  1.00117.93           N  
ANISOU 1102  ND2 ASN A 246    12021  18562  14222    383  -3214    973       N  
ATOM   1103  N   ILE A 247      76.359  34.788  61.346  1.00107.23           N  
ANISOU 1103  N   ILE A 247    11802  15829  13111    376  -1855    587       N  
ATOM   1104  CA  ILE A 247      75.017  34.155  61.557  1.00104.55           C  
ANISOU 1104  CA  ILE A 247    11878  15199  12648    546  -1672    560       C  
ATOM   1105  C   ILE A 247      74.992  32.787  60.877  1.00103.69           C  
ANISOU 1105  C   ILE A 247    11736  15011  12650    882  -1448    703       C  
ATOM   1106  O   ILE A 247      74.766  32.728  59.668  1.00101.98           O  
ANISOU 1106  O   ILE A 247    11498  14659  12588    885  -1216    671       O  
ATOM   1107  CB  ILE A 247      73.881  35.070  61.066  1.00100.55           C  
ANISOU 1107  CB  ILE A 247    11647  14419  12137    318  -1523    384       C  
ATOM   1108  CG1 ILE A 247      73.763  36.296  61.967  1.00100.07           C  
ANISOU 1108  CG1 ILE A 247    11732  14379  11908     59  -1765    229       C  
ATOM   1109  CG2 ILE A 247      72.552  34.331  60.970  1.00 97.89           C  
ANISOU 1109  CG2 ILE A 247    11636  13816  11741    486  -1291    399       C  
ATOM   1110  CD1 ILE A 247      73.148  37.475  61.275  1.00 98.50           C  
ANISOU 1110  CD1 ILE A 247    11676  13974  11773   -206  -1672     60       C  
ATOM   1111  N   ILE A 248      75.114  31.741  61.687  1.00107.17           N  
ANISOU 1111  N   ILE A 248    12232  15499  12986   1157  -1525    846       N  
ATOM   1112  CA  ILE A 248      75.488  30.370  61.252  1.00110.81           C  
ANISOU 1112  CA  ILE A 248    12620  15935  13547   1524  -1407   1008       C  
ATOM   1113  C   ILE A 248      74.480  29.878  60.212  1.00106.46           C  
ANISOU 1113  C   ILE A 248    12317  15033  13097   1581  -1115    960       C  
ATOM   1114  O   ILE A 248      74.837  29.833  59.024  1.00100.75           O  
ANISOU 1114  O   ILE A 248    11443  14302  12535   1630   -958    927       O  
ATOM   1115  CB  ILE A 248      75.576  29.462  62.497  1.00116.52           C  
ANISOU 1115  CB  ILE A 248    13454  16716  14102   1768  -1568   1173       C  
ATOM   1116  CG1 ILE A 248      76.527  30.040  63.554  1.00121.20           C  
ANISOU 1116  CG1 ILE A 248    13819  17668  14564   1687  -1896   1199       C  
ATOM   1117  CG2 ILE A 248      75.948  28.031  62.119  1.00118.59           C  
ANISOU 1117  CG2 ILE A 248    13693  16902  14462   2170  -1469   1342       C  
ATOM   1118  CD1 ILE A 248      77.808  30.652  63.004  1.00122.41           C  
ANISOU 1118  CD1 ILE A 248    13504  18130  14874   1581  -1998   1190       C  
ATOM   1119  N   LYS A 249      73.270  29.539  60.663  1.00107.17           N  
ANISOU 1119  N   LYS A 249    12764  14870  13086   1569  -1056    966       N  
ATOM   1120  CA  LYS A 249      72.188  28.913  59.853  1.00102.90           C  
ANISOU 1120  CA  LYS A 249    12489  13978  12629   1613   -828    951       C  
ATOM   1121  C   LYS A 249      71.910  29.782  58.625  1.00 95.84           C  
ANISOU 1121  C   LYS A 249    11547  13013  11855   1405   -672    778       C  
ATOM   1122  O   LYS A 249      71.863  31.019  58.771  1.00 91.36           O  
ANISOU 1122  O   LYS A 249    10918  12551  11244   1139   -730    663       O  
ATOM   1123  CB  LYS A 249      70.909  28.727  60.675  1.00103.88           C  
ANISOU 1123  CB  LYS A 249    12937  13920  12612   1541   -813   1001       C  
ATOM   1124  CG  LYS A 249      71.026  27.757  61.846  1.00108.71           C  
ANISOU 1124  CG  LYS A 249    13648  14564  13093   1753   -935   1211       C  
ATOM   1125  CD  LYS A 249      69.751  26.969  62.104  1.00109.64           C  
ANISOU 1125  CD  LYS A 249    14084  14399  13176   1765   -824   1338       C  
ATOM   1126  CE  LYS A 249      69.615  26.417  63.513  1.00112.09           C  
ANISOU 1126  CE  LYS A 249    14521  14785  13282   1879   -940   1551       C  
ATOM   1127  NZ  LYS A 249      70.643  25.397  63.829  1.00116.23           N  
ANISOU 1127  NZ  LYS A 249    14968  15365  13826   2183  -1065   1722       N  
ATOM   1128  N   LYS A 250      71.846  29.127  57.466  1.00 92.78           N  
ANISOU 1128  N   LYS A 250    11193  12457  11603   1548   -502    766       N  
ATOM   1129  CA  LYS A 250      71.356  29.678  56.185  1.00 90.46           C  
ANISOU 1129  CA  LYS A 250    10934  12031  11404   1402   -325    624       C  
ATOM   1130  C   LYS A 250      69.849  29.882  56.307  1.00 86.01           C  
ANISOU 1130  C   LYS A 250    10674  11214  10791   1217   -264    572       C  
ATOM   1131  O   LYS A 250      69.163  29.011  56.896  1.00 85.91           O  
ANISOU 1131  O   LYS A 250    10875  11031  10733   1304   -280    676       O  
ATOM   1132  CB  LYS A 250      71.632  28.725  55.022  1.00 92.51           C  
ANISOU 1132  CB  LYS A 250    11212  12164  11772   1664   -180    627       C  
ATOM   1133  CG  LYS A 250      70.955  29.105  53.714  1.00 89.44           C  
ANISOU 1133  CG  LYS A 250    10933  11603  11445   1545     -4    489       C  
ATOM   1134  CD  LYS A 250      71.231  28.092  52.650  1.00 92.53           C  
ANISOU 1134  CD  LYS A 250    11395  11863  11898   1842    116    474       C  
ATOM   1135  CE  LYS A 250      70.067  27.948  51.701  1.00 91.99           C  
ANISOU 1135  CE  LYS A 250    11618  11480  11854   1755    226    361       C  
ATOM   1136  NZ  LYS A 250      70.509  28.094  50.297  1.00 93.02           N  
ANISOU 1136  NZ  LYS A 250    11674  11660  12007   1863    383    262       N  
ATOM   1137  N   LEU A 251      69.367  30.970  55.722  1.00 79.52           N  
ANISOU 1137  N   LEU A 251     9856  10371   9986    979   -190    439       N  
ATOM   1138  CA  LEU A 251      67.980  31.426  55.941  1.00 73.33           C  
ANISOU 1138  CA  LEU A 251     9302   9420   9138    796   -143    390       C  
ATOM   1139  C   LEU A 251      67.054  30.693  54.964  1.00 69.16           C  
ANISOU 1139  C   LEU A 251     8961   8616   8699    838     -1    384       C  
ATOM   1140  O   LEU A 251      67.495  30.264  53.872  1.00 65.25           O  
ANISOU 1140  O   LEU A 251     8426   8063   8303    954     76    345       O  
ATOM   1141  CB  LEU A 251      67.939  32.957  55.829  1.00 71.70           C  
ANISOU 1141  CB  LEU A 251     9029   9310   8901    547   -156    256       C  
ATOM   1142  CG  LEU A 251      68.784  33.702  56.874  1.00 72.37           C  
ANISOU 1142  CG  LEU A 251     8976   9631   8888    467   -349    245       C  
ATOM   1143  CD1 LEU A 251      68.540  35.193  56.814  1.00 71.77           C  
ANISOU 1143  CD1 LEU A 251     8928   9560   8778    210   -379    103       C  
ATOM   1144  CD2 LEU A 251      68.528  33.211  58.294  1.00 71.51           C  
ANISOU 1144  CD2 LEU A 251     8987   9570   8612    564   -468    338       C  
ATOM   1145  N   LYS A 252      65.822  30.459  55.407  1.00 68.90           N  
ANISOU 1145  N   LYS A 252     9127   8430   8620    764     19    438       N  
ATOM   1146  CA  LYS A 252      64.763  29.832  54.582  1.00 67.11           C  
ANISOU 1146  CA  LYS A 252     9082   7937   8479    738    112    442       C  
ATOM   1147  C   LYS A 252      64.538  30.702  53.345  1.00 64.05           C  
ANISOU 1147  C   LYS A 252     8663   7526   8147    615    210    282       C  
ATOM   1148  O   LYS A 252      64.383  30.115  52.264  1.00 63.47           O  
ANISOU 1148  O   LYS A 252     8671   7285   8157    675    267    240       O  
ATOM   1149  CB  LYS A 252      63.474  29.641  55.383  1.00 68.62           C  
ANISOU 1149  CB  LYS A 252     9421   8044   8606    634    116    561       C  
ATOM   1150  CG  LYS A 252      62.882  28.242  55.248  1.00 72.25           C  
ANISOU 1150  CG  LYS A 252    10053   8244   9154    691    108    702       C  
ATOM   1151  CD  LYS A 252      61.637  28.002  56.069  1.00 74.19           C  
ANISOU 1151  CD  LYS A 252    10396   8444   9348    570    123    877       C  
ATOM   1152  CE  LYS A 252      61.955  27.824  57.538  1.00 76.60           C  
ANISOU 1152  CE  LYS A 252    10684   8914   9504    656     62   1039       C  
ATOM   1153  NZ  LYS A 252      60.819  27.190  58.235  1.00 78.48           N  
ANISOU 1153  NZ  LYS A 252    11029   9074   9713    576     91   1276       N  
ATOM   1154  N   SER A 253      64.570  32.032  53.494  1.00 59.26           N  
ANISOU 1154  N   SER A 253     7964   7068   7481    463    215    196       N  
ATOM   1155  CA  SER A 253      64.150  32.984  52.445  1.00 56.24           C  
ANISOU 1155  CA  SER A 253     7586   6648   7135    324    306     74       C  
ATOM   1156  C   SER A 253      65.211  33.105  51.348  1.00 56.79           C  
ANISOU 1156  C   SER A 253     7515   6784   7275    383    358      9       C  
ATOM   1157  O   SER A 253      64.953  33.834  50.355  1.00 56.00           O  
ANISOU 1157  O   SER A 253     7422   6656   7199    284    442    -72       O  
ATOM   1158  CB  SER A 253      63.816  34.321  53.022  1.00 56.38           C  
ANISOU 1158  CB  SER A 253     7597   6759   7065    163    282     14       C  
ATOM   1159  OG  SER A 253      64.995  35.024  53.359  1.00 58.50           O  
ANISOU 1159  OG  SER A 253     7708   7204   7315    125    198    -23       O  
ATOM   1160  N   SER A 254      66.363  32.452  51.506  1.00 58.51           N  
ANISOU 1160  N   SER A 254     7600   7113   7515    554    319     62       N  
ATOM   1161  CA  SER A 254      67.451  32.444  50.495  1.00 60.24           C  
ANISOU 1161  CA  SER A 254     7647   7450   7788    665    396     35       C  
ATOM   1162  C   SER A 254      67.260  31.279  49.506  1.00 63.04           C  
ANISOU 1162  C   SER A 254     8153   7621   8176    879    479     13       C  
ATOM   1163  O   SER A 254      68.011  31.225  48.481  1.00 63.34           O  
ANISOU 1163  O   SER A 254     8090   7748   8227   1014    583    -21       O  
ATOM   1164  CB  SER A 254      68.758  32.317  51.168  1.00 61.81           C  
ANISOU 1164  CB  SER A 254     7606   7889   7990    770    311    114       C  
ATOM   1165  OG  SER A 254      68.835  31.037  51.766  1.00 63.29           O  
ANISOU 1165  OG  SER A 254     7879   7998   8168    998    250    199       O  
ATOM   1166  N   THR A 255      66.361  30.336  49.848  1.00 60.79           N  
ANISOU 1166  N   THR A 255     8102   7097   7896    922    428     46       N  
ATOM   1167  CA  THR A 255      66.025  29.134  49.040  1.00 59.81           C  
ANISOU 1167  CA  THR A 255     8200   6718   7806   1097    450     15       C  
ATOM   1168  C   THR A 255      65.181  29.579  47.848  1.00 56.94           C  
ANISOU 1168  C   THR A 255     7959   6236   7439    970    527   -101       C  
ATOM   1169  O   THR A 255      64.400  30.535  48.009  1.00 55.20           O  
ANISOU 1169  O   THR A 255     7722   6045   7207    732    532   -111       O  
ATOM   1170  CB  THR A 255      65.318  28.036  49.856  1.00 60.72           C  
ANISOU 1170  CB  THR A 255     8522   6600   7948   1122    342    121       C  
ATOM   1171  OG1 THR A 255      64.039  28.486  50.299  1.00 59.64           O  
ANISOU 1171  OG1 THR A 255     8463   6390   7804    863    319    157       O  
ATOM   1172  CG2 THR A 255      66.119  27.551  51.051  1.00 62.11           C  
ANISOU 1172  CG2 THR A 255     8602   6889   8107   1269    257    255       C  
ATOM   1173  N   TYR A 256      65.348  28.904  46.702  1.00 57.41           N  
ANISOU 1173  N   TYR A 256     8150   6171   7491   1153    577   -189       N  
ATOM   1174  CA  TYR A 256      64.539  29.073  45.465  1.00 56.10           C  
ANISOU 1174  CA  TYR A 256     8154   5864   7298   1079    620   -307       C  
ATOM   1175  C   TYR A 256      63.383  28.072  45.490  1.00 55.19           C  
ANISOU 1175  C   TYR A 256     8329   5411   7230   1022    494   -306       C  
ATOM   1176  O   TYR A 256      63.618  26.847  45.510  1.00 57.16           O  
ANISOU 1176  O   TYR A 256     8754   5458   7503   1216    424   -303       O  
ATOM   1177  CB  TYR A 256      65.411  28.911  44.213  1.00 58.49           C  
ANISOU 1177  CB  TYR A 256     8452   6243   7527   1327    740   -407       C  
ATOM   1178  CG  TYR A 256      66.614  29.826  44.130  1.00 59.50           C  
ANISOU 1178  CG  TYR A 256     8255   6727   7626   1367    870   -364       C  
ATOM   1179  CD1 TYR A 256      66.462  31.206  44.107  1.00 58.11           C  
ANISOU 1179  CD1 TYR A 256     7914   6713   7450   1105    918   -343       C  
ATOM   1180  CD2 TYR A 256      67.907  29.320  44.038  1.00 62.24           C  
ANISOU 1180  CD2 TYR A 256     8452   7245   7951   1668    941   -332       C  
ATOM   1181  CE1 TYR A 256      67.560  32.050  44.039  1.00 59.97           C  
ANISOU 1181  CE1 TYR A 256     7850   7253   7683   1089   1012   -279       C  
ATOM   1182  CE2 TYR A 256      69.014  30.149  43.956  1.00 63.43           C  
ANISOU 1182  CE2 TYR A 256     8256   7750   8093   1672   1052   -258       C  
ATOM   1183  CZ  TYR A 256      68.838  31.521  43.946  1.00 63.24           C  
ANISOU 1183  CZ  TYR A 256     8077   7864   8086   1357   1080   -228       C  
ATOM   1184  OH  TYR A 256      69.906  32.362  43.860  1.00 65.88           O  
ANISOU 1184  OH  TYR A 256     8073   8525   8433   1305   1166   -134       O  
ATOM   1185  N   VAL A 257      62.151  28.572  45.531  1.00 53.29           N  
ANISOU 1185  N   VAL A 257     8132   5104   7010    758    455   -291       N  
ATOM   1186  CA  VAL A 257      60.937  27.706  45.590  1.00 54.75           C  
ANISOU 1186  CA  VAL A 257     8540   4998   7262    633    320   -250       C  
ATOM   1187  C   VAL A 257      59.969  28.188  44.525  1.00 55.62           C  
ANISOU 1187  C   VAL A 257     8731   5050   7349    479    312   -344       C  
ATOM   1188  O   VAL A 257      58.748  28.197  44.777  1.00 58.82           O  
ANISOU 1188  O   VAL A 257     9167   5369   7810    257    230   -267       O  
ATOM   1189  CB  VAL A 257      60.322  27.700  46.994  1.00 53.97           C  
ANISOU 1189  CB  VAL A 257     8366   4923   7217    468    267    -65       C  
ATOM   1190  CG1 VAL A 257      61.207  26.916  47.933  1.00 56.45           C  
ANISOU 1190  CG1 VAL A 257     8672   5230   7546    647    233     33       C  
ATOM   1191  CG2 VAL A 257      60.075  29.100  47.520  1.00 51.26           C  
ANISOU 1191  CG2 VAL A 257     7808   4842   6825    316    351    -37       C  
ATOM   1192  N   ALA A 258      60.526  28.628  43.395  1.00 56.32           N  
ANISOU 1192  N   ALA A 258     8824   5227   7348    601    403   -484       N  
ATOM   1193  CA  ALA A 258      59.778  29.029  42.190  1.00 54.96           C  
ANISOU 1193  CA  ALA A 258     8757   5009   7115    514    392   -590       C  
ATOM   1194  C   ALA A 258      58.760  30.136  42.490  1.00 54.17           C  
ANISOU 1194  C   ALA A 258     8518   5023   7038    255    401   -515       C  
ATOM   1195  O   ALA A 258      57.776  30.177  41.752  1.00 55.13           O  
ANISOU 1195  O   ALA A 258     8745   5052   7150    141    324   -555       O  
ATOM   1196  CB  ALA A 258      59.094  27.807  41.639  1.00 56.02           C  
ANISOU 1196  CB  ALA A 258     9190   4817   7275    517    218   -656       C  
ATOM   1197  N   ASP A 259      58.972  31.031  43.472  1.00 52.78           N  
ANISOU 1197  N   ASP A 259     8130   5044   6880    182    480   -422       N  
ATOM   1198  CA  ASP A 259      58.013  32.145  43.692  1.00 52.49           C  
ANISOU 1198  CA  ASP A 259     7994   5108   6841     -6    500   -370       C  
ATOM   1199  C   ASP A 259      57.917  32.968  42.406  1.00 52.53           C  
ANISOU 1199  C   ASP A 259     8026   5167   6766     -8    559   -467       C  
ATOM   1200  O   ASP A 259      56.793  33.089  41.873  1.00 53.98           O  
ANISOU 1200  O   ASP A 259     8275   5286   6947   -115    491   -469       O  
ATOM   1201  CB  ASP A 259      58.355  33.007  44.908  1.00 53.24           C  
ANISOU 1201  CB  ASP A 259     7913   5381   6933    -47    564   -293       C  
ATOM   1202  CG  ASP A 259      57.902  32.421  46.232  1.00 54.13           C  
ANISOU 1202  CG  ASP A 259     8005   5467   7091    -93    502   -160       C  
ATOM   1203  OD1 ASP A 259      56.979  31.587  46.233  1.00 55.25           O  
ANISOU 1203  OD1 ASP A 259     8235   5464   7291   -166    417    -91       O  
ATOM   1204  OD2 ASP A 259      58.514  32.768  47.245  1.00 55.04           O  
ANISOU 1204  OD2 ASP A 259     8020   5711   7180    -62    529   -117       O  
ATOM   1205  N   VAL A 260      59.055  33.471  41.917  1.00 52.43           N  
ANISOU 1205  N   VAL A 260     7952   5280   6689    103    675   -522       N  
ATOM   1206  CA  VAL A 260      59.165  34.260  40.658  1.00 52.80           C  
ANISOU 1206  CA  VAL A 260     8021   5401   6638    122    759   -585       C  
ATOM   1207  C   VAL A 260      58.602  33.470  39.465  1.00 53.44           C  
ANISOU 1207  C   VAL A 260     8321   5333   6650    189    680   -683       C  
ATOM   1208  O   VAL A 260      57.846  34.089  38.693  1.00 51.24           O  
ANISOU 1208  O   VAL A 260     8092   5063   6312    112    664   -700       O  
ATOM   1209  CB  VAL A 260      60.617  34.691  40.400  1.00 53.34           C  
ANISOU 1209  CB  VAL A 260     7960   5647   6660    238    904   -585       C  
ATOM   1210  CG1 VAL A 260      60.793  35.266  39.012  1.00 55.44           C  
ANISOU 1210  CG1 VAL A 260     8270   5988   6803    286   1005   -625       C  
ATOM   1211  CG2 VAL A 260      61.048  35.718  41.401  1.00 54.55           C  
ANISOU 1211  CG2 VAL A 260     7919   5935   6871    114    941   -502       C  
ATOM   1212  N   GLU A 261      58.965  32.188  39.297  1.00 54.34           N  
ANISOU 1212  N   GLU A 261     8581   5306   6759    338    617   -752       N  
ATOM   1213  CA  GLU A 261      58.514  31.390  38.123  1.00 57.31           C  
ANISOU 1213  CA  GLU A 261     9221   5508   7044    418    512   -882       C  
ATOM   1214  C   GLU A 261      56.987  31.332  38.083  1.00 57.24           C  
ANISOU 1214  C   GLU A 261     9286   5365   7095    190    331   -856       C  
ATOM   1215  O   GLU A 261      56.415  31.387  36.985  1.00 58.16           O  
ANISOU 1215  O   GLU A 261     9547   5438   7111    179    256   -941       O  
ATOM   1216  CB  GLU A 261      59.038  29.956  38.129  1.00 58.93           C  
ANISOU 1216  CB  GLU A 261     9620   5517   7252    612    437   -963       C  
ATOM   1217  CG  GLU A 261      58.612  29.155  36.899  1.00 61.27           C  
ANISOU 1217  CG  GLU A 261    10243   5604   7430    707    302  -1132       C  
ATOM   1218  CD  GLU A 261      58.782  29.844  35.551  1.00 61.98           C  
ANISOU 1218  CD  GLU A 261    10389   5847   7312    815    405  -1229       C  
ATOM   1219  OE1 GLU A 261      58.066  29.457  34.572  1.00 63.80           O  
ANISOU 1219  OE1 GLU A 261    10876   5927   7435    809    251  -1356       O  
ATOM   1220  OE2 GLU A 261      59.658  30.747  35.459  1.00 61.29           O  
ANISOU 1220  OE2 GLU A 261    10095   6028   7162    901    627  -1170       O  
ATOM   1221  N   ASN A 262      56.379  31.208  39.258  1.00 56.35           N  
ANISOU 1221  N   ASN A 262     9064   5216   7130     25    266   -727       N  
ATOM   1222  CA  ASN A 262      54.920  31.108  39.460  1.00 54.64           C  
ANISOU 1222  CA  ASN A 262     8839   4920   7001   -203    109   -643       C  
ATOM   1223  C   ASN A 262      54.336  32.472  39.160  1.00 53.00           C  
ANISOU 1223  C   ASN A 262     8490   4902   6742   -282    182   -604       C  
ATOM   1224  O   ASN A 262      53.177  32.547  38.702  1.00 53.35           O  
ANISOU 1224  O   ASN A 262     8551   4923   6797   -414     56   -579       O  
ATOM   1225  CB  ASN A 262      54.603  30.667  40.886  1.00 55.24           C  
ANISOU 1225  CB  ASN A 262     8803   4964   7222   -315     76   -482       C  
ATOM   1226  CG  ASN A 262      54.473  29.169  40.969  1.00 58.42           C  
ANISOU 1226  CG  ASN A 262     9401   5088   7707   -336    -97   -483       C  
ATOM   1227  OD1 ASN A 262      53.574  28.605  40.354  1.00 64.12           O  
ANISOU 1227  OD1 ASN A 262    10258   5642   8461   -471   -284   -504       O  
ATOM   1228  ND2 ASN A 262      55.373  28.521  41.686  1.00 58.44           N  
ANISOU 1228  ND2 ASN A 262     9434   5026   7742   -206    -59   -459       N  
ATOM   1229  N   PHE A 263      55.074  33.512  39.510  1.00 52.68           N  
ANISOU 1229  N   PHE A 263     8310   5039   6666   -218    360   -580       N  
ATOM   1230  CA  PHE A 263      54.609  34.895  39.280  1.00 54.74           C  
ANISOU 1230  CA  PHE A 263     8469   5446   6881   -273    434   -539       C  
ATOM   1231  C   PHE A 263      54.547  35.063  37.765  1.00 54.40           C  
ANISOU 1231  C   PHE A 263     8567   5396   6705   -212    414   -635       C  
ATOM   1232  O   PHE A 263      53.505  35.466  37.249  1.00 56.76           O  
ANISOU 1232  O   PHE A 263     8876   5710   6979   -289    332   -610       O  
ATOM   1233  CB  PHE A 263      55.509  35.903  39.992  1.00 55.61           C  
ANISOU 1233  CB  PHE A 263     8443   5695   6991   -239    595   -502       C  
ATOM   1234  CG  PHE A 263      54.856  37.232  40.263  1.00 54.76           C  
ANISOU 1234  CG  PHE A 263     8248   5680   6877   -310    640   -435       C  
ATOM   1235  CD1 PHE A 263      55.070  37.874  41.466  1.00 54.63           C  
ANISOU 1235  CD1 PHE A 263     8127   5730   6899   -334    699   -381       C  
ATOM   1236  CD2 PHE A 263      54.018  37.822  39.338  1.00 56.87           C  
ANISOU 1236  CD2 PHE A 263     8562   5959   7087   -329    610   -432       C  
ATOM   1237  CE1 PHE A 263      54.459  39.077  41.749  1.00 55.58           C  
ANISOU 1237  CE1 PHE A 263     8213   5903   7001   -359    734   -339       C  
ATOM   1238  CE2 PHE A 263      53.401  39.027  39.626  1.00 59.30           C  
ANISOU 1238  CE2 PHE A 263     8808   6332   7388   -354    650   -367       C  
ATOM   1239  CZ  PHE A 263      53.636  39.662  40.822  1.00 57.89           C  
ANISOU 1239  CZ  PHE A 263     8550   6195   7248   -360    717   -328       C  
ATOM   1240  N   GLU A 264      55.622  34.670  37.091  1.00 55.51           N  
ANISOU 1240  N   GLU A 264     8811   5528   6750    -55    483   -734       N  
ATOM   1241  CA  GLU A 264      55.796  34.835  35.626  1.00 57.14           C  
ANISOU 1241  CA  GLU A 264     9167   5765   6777     54    505   -827       C  
ATOM   1242  C   GLU A 264      54.741  34.007  34.896  1.00 57.43           C  
ANISOU 1242  C   GLU A 264     9400   5644   6774      7    279   -910       C  
ATOM   1243  O   GLU A 264      54.219  34.475  33.882  1.00 58.83           O  
ANISOU 1243  O   GLU A 264     9659   5869   6825      8    234   -937       O  
ATOM   1244  CB  GLU A 264      57.222  34.473  35.218  1.00 57.93           C  
ANISOU 1244  CB  GLU A 264     9310   5921   6777    268    650   -898       C  
ATOM   1245  CG  GLU A 264      58.174  35.588  35.578  1.00 56.24           C  
ANISOU 1245  CG  GLU A 264     8884   5906   6578    267    856   -796       C  
ATOM   1246  CD  GLU A 264      59.656  35.365  35.385  1.00 57.53           C  
ANISOU 1246  CD  GLU A 264     8982   6198   6678    455   1024   -806       C  
ATOM   1247  OE1 GLU A 264      60.071  34.255  34.953  1.00 61.12           O  
ANISOU 1247  OE1 GLU A 264     9578   6587   7054    656   1007   -913       O  
ATOM   1248  OE2 GLU A 264      60.390  36.313  35.711  1.00 56.08           O  
ANISOU 1248  OE2 GLU A 264     8600   6176   6530    399   1162   -700       O  
ATOM   1249  N   PHE A 265      54.394  32.856  35.439  1.00 56.72           N  
ANISOU 1249  N   PHE A 265     9380   5372   6797    -54    122   -929       N  
ATOM   1250  CA  PHE A 265      53.379  31.976  34.823  1.00 59.84           C  
ANISOU 1250  CA  PHE A 265     9968   5582   7187   -152   -142  -1000       C  
ATOM   1251  C   PHE A 265      52.031  32.705  34.819  1.00 58.50           C  
ANISOU 1251  C   PHE A 265     9652   5505   7070   -354   -243   -882       C  
ATOM   1252  O   PHE A 265      51.306  32.706  33.810  1.00 60.58           O  
ANISOU 1252  O   PHE A 265    10029   5752   7235   -394   -403   -940       O  
ATOM   1253  CB  PHE A 265      53.352  30.640  35.556  1.00 62.19           C  
ANISOU 1253  CB  PHE A 265    10358   5642   7627   -208   -283  -1003       C  
ATOM   1254  CG  PHE A 265      52.256  29.729  35.090  1.00 66.83           C  
ANISOU 1254  CG  PHE A 265    11127   6007   8257   -381   -592  -1046       C  
ATOM   1255  CD1 PHE A 265      52.385  29.007  33.914  1.00 71.64           C  
ANISOU 1255  CD1 PHE A 265    12071   6440   8710   -268   -747  -1253       C  
ATOM   1256  CD2 PHE A 265      51.086  29.629  35.816  1.00 67.25           C  
ANISOU 1256  CD2 PHE A 265    11010   6045   8495   -658   -732   -872       C  
ATOM   1257  CE1 PHE A 265      51.374  28.164  33.489  1.00 74.99           C  
ANISOU 1257  CE1 PHE A 265    12680   6632   9178   -463  -1079  -1302       C  
ATOM   1258  CE2 PHE A 265      50.075  28.792  35.393  1.00 71.66           C  
ANISOU 1258  CE2 PHE A 265    11703   6406   9115   -865  -1042   -885       C  
ATOM   1259  CZ  PHE A 265      50.218  28.066  34.226  1.00 76.12           C  
ANISOU 1259  CZ  PHE A 265    12622   6759   9539   -784  -1233  -1108       C  
ATOM   1260  N   CYS A 266      51.694  33.326  35.936  1.00 56.47           N  
ANISOU 1260  N   CYS A 266     9145   5360   6951   -457   -154   -719       N  
ATOM   1261  CA  CYS A 266      50.425  34.074  36.115  1.00 56.85           C  
ANISOU 1261  CA  CYS A 266     9010   5534   7057   -601   -212   -580       C  
ATOM   1262  C   CYS A 266      50.426  35.339  35.238  1.00 56.78           C  
ANISOU 1262  C   CYS A 266     8998   5678   6898   -504   -117   -595       C  
ATOM   1263  O   CYS A 266      49.356  35.681  34.646  1.00 58.49           O  
ANISOU 1263  O   CYS A 266     9183   5955   7083   -571   -249   -549       O  
ATOM   1264  CB  CYS A 266      50.227  34.386  37.592  1.00 55.65           C  
ANISOU 1264  CB  CYS A 266     8628   5468   7049   -667   -107   -420       C  
ATOM   1265  SG  CYS A 266      50.149  32.889  38.610  1.00 53.01           S  
ANISOU 1265  SG  CYS A 266     8302   4957   6881   -792   -222   -352       S  
ATOM   1266  N   LEU A 267      51.566  36.010  35.083  1.00 54.68           N  
ANISOU 1266  N   LEU A 267     8759   5476   6539   -358     88   -637       N  
ATOM   1267  CA  LEU A 267      51.616  37.200  34.197  1.00 56.69           C  
ANISOU 1267  CA  LEU A 267     9035   5851   6650   -279    180   -623       C  
ATOM   1268  C   LEU A 267      51.177  36.783  32.786  1.00 59.66           C  
ANISOU 1268  C   LEU A 267     9608   6197   6863   -244     18   -720       C  
ATOM   1269  O   LEU A 267      50.320  37.456  32.200  1.00 60.33           O  
ANISOU 1269  O   LEU A 267     9675   6362   6884   -265    -57   -662       O  
ATOM   1270  CB  LEU A 267      53.023  37.799  34.179  1.00 57.12           C  
ANISOU 1270  CB  LEU A 267     9091   5970   6642   -163    411   -638       C  
ATOM   1271  CG  LEU A 267      53.440  38.599  35.411  1.00 56.96           C  
ANISOU 1271  CG  LEU A 267     8896   6000   6744   -206    553   -544       C  
ATOM   1272  CD1 LEU A 267      54.822  39.215  35.189  1.00 57.56           C  
ANISOU 1272  CD1 LEU A 267     8962   6148   6757   -132    744   -542       C  
ATOM   1273  CD2 LEU A 267      52.419  39.671  35.754  1.00 55.98           C  
ANISOU 1273  CD2 LEU A 267     8680   5926   6662   -263    538   -437       C  
ATOM   1274  N   ASN A 268      51.763  35.710  32.255  1.00 62.11           N  
ANISOU 1274  N   ASN A 268    10118   6393   7088   -166    -41   -869       N  
ATOM   1275  CA  ASN A 268      51.484  35.222  30.888  1.00 64.18           C  
ANISOU 1275  CA  ASN A 268    10629   6607   7146    -98   -206  -1003       C  
ATOM   1276  C   ASN A 268      49.973  35.050  30.734  1.00 68.23           C  
ANISOU 1276  C   ASN A 268    11107   7091   7723   -285   -490   -958       C  
ATOM   1277  O   ASN A 268      49.413  35.572  29.755  1.00 68.28           O  
ANISOU 1277  O   ASN A 268    11176   7189   7576   -260   -579   -958       O  
ATOM   1278  CB  ASN A 268      52.270  33.954  30.594  1.00 65.21           C  
ANISOU 1278  CB  ASN A 268    10998   6575   7201     27   -248  -1184       C  
ATOM   1279  CG  ASN A 268      53.731  34.234  30.341  1.00 64.75           C  
ANISOU 1279  CG  ASN A 268    10967   6625   7008    262     34  -1220       C  
ATOM   1280  OD1 ASN A 268      54.055  35.254  29.736  1.00 63.84           O  
ANISOU 1280  OD1 ASN A 268    10811   6690   6754    341    198  -1156       O  
ATOM   1281  ND2 ASN A 268      54.601  33.323  30.764  1.00 64.80           N  
ANISOU 1281  ND2 ASN A 268    11037   6529   7054    377     86  -1301       N  
ATOM   1282  N   LYS A 269      49.327  34.380  31.687  1.00 71.54           N  
ANISOU 1282  N   LYS A 269    11405   7412   8362   -470   -624   -893       N  
ATOM   1283  CA  LYS A 269      47.863  34.154  31.650  1.00 74.54           C  
ANISOU 1283  CA  LYS A 269    11684   7796   8841   -684   -898   -806       C  
ATOM   1284  C   LYS A 269      47.113  35.485  31.735  1.00 73.96           C  
ANISOU 1284  C   LYS A 269    11368   7955   8777   -684   -820   -634       C  
ATOM   1285  O   LYS A 269      46.158  35.642  31.002  1.00 78.04           O  
ANISOU 1285  O   LYS A 269    11873   8543   9234   -744  -1019   -606       O  
ATOM   1286  CB  LYS A 269      47.425  33.260  32.799  1.00 77.18           C  
ANISOU 1286  CB  LYS A 269    11889   8013   9423   -885   -997   -712       C  
ATOM   1287  CG  LYS A 269      47.714  31.793  32.596  1.00 84.12           C  
ANISOU 1287  CG  LYS A 269    13036   8605  10319   -941  -1195   -860       C  
ATOM   1288  CD  LYS A 269      46.706  30.974  33.351  1.00 90.91           C  
ANISOU 1288  CD  LYS A 269    13760   9363  11417  -1235  -1416   -714       C  
ATOM   1289  CE  LYS A 269      47.260  29.631  33.756  1.00 97.59           C  
ANISOU 1289  CE  LYS A 269    14824   9901  12355  -1274  -1507   -795       C  
ATOM   1290  NZ  LYS A 269      46.790  29.230  35.104  1.00 98.58           N  
ANISOU 1290  NZ  LYS A 269    14712  10012  12733  -1481  -1501   -564       N  
ATOM   1291  N   MET A 270      47.486  36.392  32.633  1.00 71.21           N  
ANISOU 1291  N   MET A 270    10841   7711   8502   -617   -564   -524       N  
ATOM   1292  CA  MET A 270      46.764  37.685  32.789  1.00 72.62           C  
ANISOU 1292  CA  MET A 270    10824   8076   8690   -580   -488   -368       C  
ATOM   1293  C   MET A 270      46.902  38.532  31.515  1.00 72.03           C  
ANISOU 1293  C   MET A 270    10896   8073   8397   -439   -469   -405       C  
ATOM   1294  O   MET A 270      45.903  39.131  31.111  1.00 68.17           O  
ANISOU 1294  O   MET A 270    10316   7705   7879   -436   -574   -306       O  
ATOM   1295  CB  MET A 270      47.287  38.475  33.991  1.00 70.86           C  
ANISOU 1295  CB  MET A 270    10460   7902   8561   -516   -230   -285       C  
ATOM   1296  CG  MET A 270      46.933  37.834  35.326  1.00 68.14           C  
ANISOU 1296  CG  MET A 270     9937   7545   8406   -635   -237   -198       C  
ATOM   1297  SD  MET A 270      47.719  38.741  36.659  1.00 62.44           S  
ANISOU 1297  SD  MET A 270     9122   6869   7733   -532     43   -150       S  
ATOM   1298  CE  MET A 270      46.413  39.877  37.143  1.00 62.88           C  
ANISOU 1298  CE  MET A 270     8961   7112   7818   -472     75     24       C  
ATOM   1299  N   SER A 271      48.095  38.562  30.912  1.00 73.26           N  
ANISOU 1299  N   SER A 271    11255   8178   8401   -316   -333   -521       N  
ATOM   1300  CA  SER A 271      48.426  39.356  29.695  1.00 73.08           C  
ANISOU 1300  CA  SER A 271    11388   8233   8144   -170   -268   -534       C  
ATOM   1301  C   SER A 271      47.539  38.944  28.502  1.00 75.72           C  
ANISOU 1301  C   SER A 271    11856   8594   8318   -182   -547   -590       C  
ATOM   1302  O   SER A 271      47.255  39.802  27.663  1.00 74.63           O  
ANISOU 1302  O   SER A 271    11768   8567   8020    -87   -548   -524       O  
ATOM   1303  CB  SER A 271      49.897  39.270  29.364  1.00 70.42           C  
ANISOU 1303  CB  SER A 271    11203   7867   7684    -47    -61   -625       C  
ATOM   1304  OG  SER A 271      50.288  37.947  29.095  1.00 70.05           O  
ANISOU 1304  OG  SER A 271    11319   7708   7586    -31   -162   -796       O  
ATOM   1305  N   ARG A 272      47.106  37.683  28.436  1.00 79.44           N  
ANISOU 1305  N   ARG A 272    12395   8954   8831   -303   -795   -700       N  
ATOM   1306  CA  ARG A 272      46.176  37.171  27.390  1.00 82.33           C  
ANISOU 1306  CA  ARG A 272    12890   9323   9066   -365  -1132   -769       C  
ATOM   1307  C   ARG A 272      44.841  37.936  27.448  1.00 81.99           C  
ANISOU 1307  C   ARG A 272    12597   9453   9102   -441  -1264   -577       C  
ATOM   1308  O   ARG A 272      44.149  37.936  26.437  1.00 84.23           O  
ANISOU 1308  O   ARG A 272    12967   9807   9230   -443  -1503   -596       O  
ATOM   1309  CB  ARG A 272      45.936  35.664  27.546  1.00 85.94           C  
ANISOU 1309  CB  ARG A 272    13456   9579   9618   -535  -1396   -904       C  
ATOM   1310  CG  ARG A 272      47.067  34.766  27.066  1.00 92.12           C  
ANISOU 1310  CG  ARG A 272    14577  10183  10242   -401  -1359  -1137       C  
ATOM   1311  CD  ARG A 272      47.005  33.367  27.686  1.00100.04           C  
ANISOU 1311  CD  ARG A 272    15654  10930  11425   -565  -1544  -1229       C  
ATOM   1312  NE  ARG A 272      45.929  32.507  27.185  1.00111.12           N  
ANISOU 1312  NE  ARG A 272    17167  12208  12844   -778  -1972  -1294       N  
ATOM   1313  CZ  ARG A 272      45.461  31.402  27.792  1.00116.81           C  
ANISOU 1313  CZ  ARG A 272    17885  12711  13785  -1023  -2205  -1294       C  
ATOM   1314  NH1 ARG A 272      45.954  30.996  28.957  1.00114.16           N  
ANISOU 1314  NH1 ARG A 272    17445  12266  13663  -1064  -2042  -1227       N  
ATOM   1315  NH2 ARG A 272      44.488  30.707  27.222  1.00120.56           N  
ANISOU 1315  NH2 ARG A 272    18465  13075  14265  -1244  -2623  -1347       N  
ATOM   1316  N   LYS A 273      44.475  38.561  28.566  1.00 79.10           N  
ANISOU 1316  N   LYS A 273    11938   9166   8948   -478  -1122   -401       N  
ATOM   1317  CA  LYS A 273      43.226  39.361  28.653  1.00 80.57           C  
ANISOU 1317  CA  LYS A 273    11869   9546   9198   -485  -1211   -205       C  
ATOM   1318  C   LYS A 273      43.558  40.849  28.868  1.00 79.43           C  
ANISOU 1318  C   LYS A 273    11679   9487   9012   -281   -927    -88       C  
ATOM   1319  O   LYS A 273      42.668  41.561  29.394  1.00 81.25           O  
ANISOU 1319  O   LYS A 273    11669   9854   9348   -244   -915     82       O  
ATOM   1320  CB  LYS A 273      42.309  38.813  29.757  1.00 81.62           C  
ANISOU 1320  CB  LYS A 273    11693   9722   9597   -679  -1312    -77       C  
ATOM   1321  CG  LYS A 273      41.641  37.484  29.442  1.00 84.58           C  
ANISOU 1321  CG  LYS A 273    12078  10023  10036   -931  -1669   -130       C  
ATOM   1322  CD  LYS A 273      40.140  37.470  29.756  1.00 88.60           C  
ANISOU 1322  CD  LYS A 273    12220  10734  10709  -1093  -1879     89       C  
ATOM   1323  CE  LYS A 273      39.414  36.262  29.183  1.00 95.57           C  
ANISOU 1323  CE  LYS A 273    13133  11541  11634  -1379  -2303     44       C  
ATOM   1324  NZ  LYS A 273      38.083  36.581  28.590  1.00 98.66           N  
ANISOU 1324  NZ  LYS A 273    13285  12179  12019  -1451  -2582    199       N  
ATOM   1325  N   TRP A 274      44.749  41.324  28.467  1.00 75.84           N  
ANISOU 1325  N   TRP A 274    11441   8960   8412   -150   -713   -162       N  
ATOM   1326  CA  TRP A 274      45.176  42.746  28.629  1.00 71.77           C  
ANISOU 1326  CA  TRP A 274    10928   8473   7867      5   -461    -48       C  
ATOM   1327  C   TRP A 274      45.135  43.478  27.285  1.00 76.17           C  
ANISOU 1327  C   TRP A 274    11664   9099   8176    145   -492     -5       C  
ATOM   1328  O   TRP A 274      45.633  42.926  26.290  1.00 79.88           O  
ANISOU 1328  O   TRP A 274    12348   9556   8445    163   -551   -122       O  
ATOM   1329  CB  TRP A 274      46.589  42.867  29.202  1.00 67.17           C  
ANISOU 1329  CB  TRP A 274    10424   7775   7322     18   -191   -110       C  
ATOM   1330  CG  TRP A 274      46.731  42.561  30.659  1.00 62.58           C  
ANISOU 1330  CG  TRP A 274     9672   7138   6966    -68   -104   -110       C  
ATOM   1331  CD1 TRP A 274      45.742  42.260  31.543  1.00 61.58           C  
ANISOU 1331  CD1 TRP A 274     9327   7063   7005   -143   -200    -41       C  
ATOM   1332  CD2 TRP A 274      47.959  42.540  31.404  1.00 59.75           C  
ANISOU 1332  CD2 TRP A 274     9337   6689   6674    -82    101   -164       C  
ATOM   1333  NE1 TRP A 274      46.264  42.025  32.780  1.00 60.98           N  
ANISOU 1333  NE1 TRP A 274     9166   6926   7075   -193    -65    -56       N  
ATOM   1334  CE2 TRP A 274      47.623  42.192  32.730  1.00 59.85           C  
ANISOU 1334  CE2 TRP A 274     9170   6690   6878   -159    105   -139       C  
ATOM   1335  CE3 TRP A 274      49.307  42.739  31.074  1.00 58.55           C  
ANISOU 1335  CE3 TRP A 274     9319   6490   6435    -39    276   -216       C  
ATOM   1336  CZ2 TRP A 274      48.589  42.078  33.737  1.00 57.34           C  
ANISOU 1336  CZ2 TRP A 274     8827   6303   6655   -186    260   -179       C  
ATOM   1337  CZ3 TRP A 274      50.262  42.620  32.059  1.00 56.78           C  
ANISOU 1337  CZ3 TRP A 274     9037   6209   6328    -81    424   -247       C  
ATOM   1338  CH2 TRP A 274      49.904  42.288  33.372  1.00 56.49           C  
ANISOU 1338  CH2 TRP A 274     8844   6146   6470   -151    404   -238       C  
ATOM   1339  N   SER A 275      44.635  44.714  27.279  1.00 78.27           N  
ANISOU 1339  N   SER A 275    11871   9428   8438    267   -435    160       N  
ATOM   1340  CA  SER A 275      44.711  45.632  26.120  1.00 78.79           C  
ANISOU 1340  CA  SER A 275    12119   9540   8275    419   -415    250       C  
ATOM   1341  C   SER A 275      46.179  46.018  25.913  1.00 79.38           C  
ANISOU 1341  C   SER A 275    12384   9515   8259    447   -148    228       C  
ATOM   1342  O   SER A 275      46.973  45.841  26.847  1.00 78.26           O  
ANISOU 1342  O   SER A 275    12186   9276   8272    367     16    171       O  
ATOM   1343  CB  SER A 275      43.816  46.827  26.299  1.00 79.16           C  
ANISOU 1343  CB  SER A 275    12062   9646   8369    558   -419    441       C  
ATOM   1344  OG  SER A 275      44.197  47.594  27.425  1.00 76.68           O  
ANISOU 1344  OG  SER A 275    11688   9218   8229    588   -199    494       O  
ATOM   1345  N   ARG A 276      46.538  46.481  24.709  1.00 81.22           N  
ANISOU 1345  N   ARG A 276    12822   9796   8239    552   -112    285       N  
ATOM   1346  CA  ARG A 276      47.912  46.952  24.388  1.00 78.10           C  
ANISOU 1346  CA  ARG A 276    12578   9353   7743    575    155    325       C  
ATOM   1347  C   ARG A 276      48.286  48.002  25.456  1.00 75.56           C  
ANISOU 1347  C   ARG A 276    12168   8896   7645    536    346    442       C  
ATOM   1348  O   ARG A 276      49.423  47.927  26.005  1.00 73.34           O  
ANISOU 1348  O   ARG A 276    11868   8543   7454    447    536    405       O  
ATOM   1349  CB  ARG A 276      47.917  47.374  22.912  1.00 79.58           C  
ANISOU 1349  CB  ARG A 276    12979   9649   7608    711    134    420       C  
ATOM   1350  CG  ARG A 276      49.149  48.102  22.388  1.00 81.15           C  
ANISOU 1350  CG  ARG A 276    13317   9845   7671    747    413    553       C  
ATOM   1351  CD  ARG A 276      50.501  47.755  22.988  1.00 79.76           C  
ANISOU 1351  CD  ARG A 276    13081   9621   7603    648    649    489       C  
ATOM   1352  NE  ARG A 276      50.882  46.353  22.949  1.00 79.43           N  
ANISOU 1352  NE  ARG A 276    13043   9629   7504    645    606    262       N  
ATOM   1353  CZ  ARG A 276      51.826  45.805  23.718  1.00 78.66           C  
ANISOU 1353  CZ  ARG A 276    12844   9488   7554    569    748    169       C  
ATOM   1354  NH1 ARG A 276      52.466  46.533  24.620  1.00 78.18           N  
ANISOU 1354  NH1 ARG A 276    12653   9343   7709    461    922    277       N  
ATOM   1355  NH2 ARG A 276      52.134  44.526  23.585  1.00 77.67           N  
ANISOU 1355  NH2 ARG A 276    12765   9391   7354    608    696    -33       N  
ATOM   1356  N   TRP A 277      47.320  48.876  25.784  1.00 73.00           N  
ANISOU 1356  N   TRP A 277    11786   8542   7407    611    275    563       N  
ATOM   1357  CA  TRP A 277      47.420  50.001  26.753  1.00 69.98           C  
ANISOU 1357  CA  TRP A 277    11377   8003   7208    623    405    664       C  
ATOM   1358  C   TRP A 277      47.857  49.501  28.129  1.00 68.95           C  
ANISOU 1358  C   TRP A 277    11099   7797   7300    498    479    536       C  
ATOM   1359  O   TRP A 277      48.758  50.118  28.743  1.00 65.15           O  
ANISOU 1359  O   TRP A 277    10661   7175   6916    430    642    560       O  
ATOM   1360  CB  TRP A 277      46.067  50.710  26.847  1.00 69.02           C  
ANISOU 1360  CB  TRP A 277    11202   7905   7115    786    272    776       C  
ATOM   1361  CG  TRP A 277      45.784  51.640  25.706  1.00 70.50           C  
ANISOU 1361  CG  TRP A 277    11569   8105   7112    935    241    956       C  
ATOM   1362  CD1 TRP A 277      46.371  51.651  24.471  1.00 70.60           C  
ANISOU 1362  CD1 TRP A 277    11761   8171   6890    936    275   1015       C  
ATOM   1363  CD2 TRP A 277      44.796  52.684  25.692  1.00 69.23           C  
ANISOU 1363  CD2 TRP A 277    11427   7917   6959   1137    171   1114       C  
ATOM   1364  NE1 TRP A 277      45.833  52.646  23.705  1.00 72.18           N  
ANISOU 1364  NE1 TRP A 277    12098   8369   6957   1103    227   1212       N  
ATOM   1365  CE2 TRP A 277      44.858  53.288  24.423  1.00 71.61           C  
ANISOU 1365  CE2 TRP A 277    11932   8239   7036   1235    155   1272       C  
ATOM   1366  CE3 TRP A 277      43.877  53.156  26.628  1.00 69.01           C  
ANISOU 1366  CE3 TRP A 277    11267   7863   7089   1274    133   1144       C  
ATOM   1367  CZ2 TRP A 277      44.044  54.361  24.076  1.00 74.25           C  
ANISOU 1367  CZ2 TRP A 277    12351   8542   7318   1458     87   1463       C  
ATOM   1368  CZ3 TRP A 277      43.050  54.196  26.276  1.00 72.70           C  
ANISOU 1368  CZ3 TRP A 277    11807   8315   7500   1519     72   1318       C  
ATOM   1369  CH2 TRP A 277      43.141  54.794  25.019  1.00 74.73           C  
ANISOU 1369  CH2 TRP A 277    12277   8566   7551   1605     42   1477       C  
ATOM   1370  N   GLU A 278      47.196  48.441  28.602  1.00 70.41           N  
ANISOU 1370  N   GLU A 278    11117   8072   7563    457    344    423       N  
ATOM   1371  CA  GLU A 278      47.435  47.815  29.926  1.00 66.40           C  
ANISOU 1371  CA  GLU A 278    10457   7521   7251    352    388    316       C  
ATOM   1372  C   GLU A 278      48.827  47.193  29.948  1.00 65.38           C  
ANISOU 1372  C   GLU A 278    10381   7346   7114    235    513    214       C  
ATOM   1373  O   GLU A 278      49.534  47.351  30.942  1.00 64.47           O  
ANISOU 1373  O   GLU A 278    10218   7144   7132    166    632    186       O  
ATOM   1374  CB  GLU A 278      46.349  46.795  30.186  1.00 66.42           C  
ANISOU 1374  CB  GLU A 278    10279   7642   7314    321    197    267       C  
ATOM   1375  CG  GLU A 278      45.022  47.443  30.505  1.00 69.43           C  
ANISOU 1375  CG  GLU A 278    10524   8105   7749    447    113    390       C  
ATOM   1376  CD  GLU A 278      43.953  46.411  30.818  1.00 73.53           C  
ANISOU 1376  CD  GLU A 278    10808   8773   8354    374    -72    383       C  
ATOM   1377  OE1 GLU A 278      43.845  45.424  30.033  1.00 74.14           O  
ANISOU 1377  OE1 GLU A 278    10910   8899   8359    266   -244    312       O  
ATOM   1378  OE2 GLU A 278      43.286  46.548  31.892  1.00 75.49           O  
ANISOU 1378  OE2 GLU A 278    10858   9083   8741    414    -43    445       O  
ATOM   1379  N   LYS A 279      49.227  46.559  28.855  1.00 68.57           N  
ANISOU 1379  N   LYS A 279    10888   7818   7346    238    487    165       N  
ATOM   1380  CA  LYS A 279      50.593  46.002  28.709  1.00 70.50           C  
ANISOU 1380  CA  LYS A 279    11181   8058   7546    185    630     86       C  
ATOM   1381  C   LYS A 279      51.584  47.158  28.741  1.00 67.63           C  
ANISOU 1381  C   LYS A 279    10866   7636   7192    161    837    216       C  
ATOM   1382  O   LYS A 279      52.594  47.014  29.410  1.00 65.41           O  
ANISOU 1382  O   LYS A 279    10514   7321   7014     74    960    184       O  
ATOM   1383  CB  LYS A 279      50.729  45.185  27.422  1.00 76.86           C  
ANISOU 1383  CB  LYS A 279    12126   8962   8114    255    564      8       C  
ATOM   1384  CG  LYS A 279      49.925  43.898  27.408  1.00 80.32           C  
ANISOU 1384  CG  LYS A 279    12546   9411   8558    230    330   -143       C  
ATOM   1385  CD  LYS A 279      50.044  43.116  26.125  1.00 87.01           C  
ANISOU 1385  CD  LYS A 279    13592  10322   9143    316    233   -253       C  
ATOM   1386  CE  LYS A 279      48.749  42.422  25.752  1.00 92.45           C  
ANISOU 1386  CE  LYS A 279    14302  11026   9799    282    -86   -327       C  
ATOM   1387  NZ  LYS A 279      48.988  41.254  24.871  1.00 94.78           N  
ANISOU 1387  NZ  LYS A 279    14812  11311   9889    332   -218   -518       N  
ATOM   1388  N   ASP A 280      51.289  48.252  28.038  1.00 70.94           N  
ANISOU 1388  N   ASP A 280    11401   8040   7512    225    854    372       N  
ATOM   1389  CA  ASP A 280      52.192  49.438  27.944  1.00 71.63           C  
ANISOU 1389  CA  ASP A 280    11563   8042   7611    169   1030    536       C  
ATOM   1390  C   ASP A 280      52.411  50.009  29.339  1.00 64.35           C  
ANISOU 1390  C   ASP A 280    10566   6955   6929     68   1064    525       C  
ATOM   1391  O   ASP A 280      53.564  50.344  29.664  1.00 58.74           O  
ANISOU 1391  O   ASP A 280     9833   6191   6291    -63   1196    569       O  
ATOM   1392  CB  ASP A 280      51.650  50.533  27.021  1.00 75.45           C  
ANISOU 1392  CB  ASP A 280    12210   8498   7959    266   1012    723       C  
ATOM   1393  CG  ASP A 280      51.654  50.115  25.565  1.00 80.66           C  
ANISOU 1393  CG  ASP A 280    12980   9332   8335    367   1002    757       C  
ATOM   1394  OD1 ASP A 280      52.540  49.305  25.194  1.00 82.77           O  
ANISOU 1394  OD1 ASP A 280    13230   9716   8501    346   1100    683       O  
ATOM   1395  OD2 ASP A 280      50.762  50.586  24.820  1.00 85.48           O  
ANISOU 1395  OD2 ASP A 280    13698   9970   8809    491    892    853       O  
ATOM   1396  N   ASN A 281      51.331  50.086  30.116  1.00 62.14           N  
ANISOU 1396  N   ASN A 281    10238   6622   6751    134    943    472       N  
ATOM   1397  CA  ASN A 281      51.356  50.670  31.477  1.00 61.81           C  
ANISOU 1397  CA  ASN A 281    10163   6427   6893     91    959    443       C  
ATOM   1398  C   ASN A 281      52.251  49.777  32.334  1.00 61.18           C  
ANISOU 1398  C   ASN A 281     9946   6381   6918    -39   1009    315       C  
ATOM   1399  O   ASN A 281      53.119  50.316  33.068  1.00 62.93           O  
ANISOU 1399  O   ASN A 281    10175   6490   7244   -154   1078    321       O  
ATOM   1400  CB  ASN A 281      49.965  50.839  32.090  1.00 60.23           C  
ANISOU 1400  CB  ASN A 281     9918   6223   6743    240    845    423       C  
ATOM   1401  CG  ASN A 281      50.063  51.221  33.547  1.00 59.21           C  
ANISOU 1401  CG  ASN A 281     9763   5970   6761    225    873    356       C  
ATOM   1402  OD1 ASN A 281      49.349  50.696  34.396  1.00 58.21           O  
ANISOU 1402  OD1 ASN A 281     9502   5919   6693    286    823    284       O  
ATOM   1403  ND2 ASN A 281      51.009  52.092  33.843  1.00 60.75           N  
ANISOU 1403  ND2 ASN A 281    10087   5985   7009    124    947    385       N  
ATOM   1404  N   PHE A 282      52.062  48.461  32.219  1.00 59.76           N  
ANISOU 1404  N   PHE A 282     9660   6338   6708    -27    953    208       N  
ATOM   1405  CA  PHE A 282      52.805  47.456  33.009  1.00 59.73           C  
ANISOU 1405  CA  PHE A 282     9531   6369   6794   -115    982     90       C  
ATOM   1406  C   PHE A 282      54.295  47.583  32.709  1.00 62.34           C  
ANISOU 1406  C   PHE A 282     9862   6716   7107   -208   1126    128       C  
ATOM   1407  O   PHE A 282      55.077  47.700  33.650  1.00 66.59           O  
ANISOU 1407  O   PHE A 282    10323   7209   7767   -309   1173    106       O  
ATOM   1408  CB  PHE A 282      52.312  46.049  32.705  1.00 60.54           C  
ANISOU 1408  CB  PHE A 282     9577   6573   6851    -78    879    -12       C  
ATOM   1409  CG  PHE A 282      52.985  45.021  33.562  1.00 59.87           C  
ANISOU 1409  CG  PHE A 282     9387   6495   6864   -142    897   -117       C  
ATOM   1410  CD1 PHE A 282      54.106  44.346  33.122  1.00 59.11           C  
ANISOU 1410  CD1 PHE A 282     9296   6451   6711   -146    979   -165       C  
ATOM   1411  CD2 PHE A 282      52.505  44.774  34.836  1.00 62.05           C  
ANISOU 1411  CD2 PHE A 282     9558   6741   7277   -171    845   -150       C  
ATOM   1412  CE1 PHE A 282      54.722  43.412  33.940  1.00 61.11           C  
ANISOU 1412  CE1 PHE A 282     9455   6705   7057   -177    988   -249       C  
ATOM   1413  CE2 PHE A 282      53.131  43.850  35.661  1.00 60.68           C  
ANISOU 1413  CE2 PHE A 282     9298   6569   7186   -222    857   -225       C  
ATOM   1414  CZ  PHE A 282      54.249  43.183  35.216  1.00 60.85           C  
ANISOU 1414  CZ  PHE A 282     9331   6623   7166   -224    921   -275       C  
ATOM   1415  N   LEU A 283      54.664  47.587  31.428  1.00 64.13           N  
ANISOU 1415  N   LEU A 283    10162   7029   7174   -169   1193    197       N  
ATOM   1416  CA  LEU A 283      56.077  47.655  30.977  1.00 64.78           C  
ANISOU 1416  CA  LEU A 283    10207   7193   7212   -236   1360    272       C  
ATOM   1417  C   LEU A 283      56.690  49.002  31.387  1.00 66.48           C  
ANISOU 1417  C   LEU A 283    10431   7287   7540   -390   1431    420       C  
ATOM   1418  O   LEU A 283      57.838  48.997  31.847  1.00 70.68           O  
ANISOU 1418  O   LEU A 283    10838   7853   8162   -517   1515    447       O  
ATOM   1419  CB  LEU A 283      56.134  47.431  29.468  1.00 66.40           C  
ANISOU 1419  CB  LEU A 283    10514   7536   7175   -120   1419    328       C  
ATOM   1420  CG  LEU A 283      55.645  46.059  29.014  1.00 66.74           C  
ANISOU 1420  CG  LEU A 283    10594   7667   7095     18   1320    156       C  
ATOM   1421  CD1 LEU A 283      55.317  46.065  27.535  1.00 68.53           C  
ANISOU 1421  CD1 LEU A 283    10988   7998   7051    152   1315    199       C  
ATOM   1422  CD2 LEU A 283      56.643  44.960  29.365  1.00 66.49           C  
ANISOU 1422  CD2 LEU A 283    10458   7713   7092     36   1394     44       C  
ATOM   1423  N   ALA A 284      55.975  50.121  31.260  1.00 66.33           N  
ANISOU 1423  N   ALA A 284    10558   7120   7524   -383   1380    516       N  
ATOM   1424  CA  ALA A 284      56.481  51.439  31.709  1.00 65.94           C  
ANISOU 1424  CA  ALA A 284    10576   6883   7595   -540   1406    643       C  
ATOM   1425  C   ALA A 284      56.709  51.402  33.225  1.00 64.40           C  
ANISOU 1425  C   ALA A 284    10302   6582   7583   -635   1337    513       C  
ATOM   1426  O   ALA A 284      57.722  51.947  33.684  1.00 64.98           O  
ANISOU 1426  O   ALA A 284    10338   6584   7765   -827   1367    573       O  
ATOM   1427  CB  ALA A 284      55.524  52.531  31.313  1.00 66.36           C  
ANISOU 1427  CB  ALA A 284    10839   6769   7606   -454   1344    746       C  
ATOM   1428  N   SER A 285      55.814  50.751  33.970  1.00 62.51           N  
ANISOU 1428  N   SER A 285    10027   6353   7368   -514   1241    355       N  
ATOM   1429  CA  SER A 285      55.811  50.766  35.455  1.00 60.59           C  
ANISOU 1429  CA  SER A 285     9745   6019   7257   -555   1171    234       C  
ATOM   1430  C   SER A 285      57.037  50.018  35.984  1.00 59.86           C  
ANISOU 1430  C   SER A 285     9472   6036   7235   -688   1212    184       C  
ATOM   1431  O   SER A 285      57.473  50.339  37.109  1.00 59.04           O  
ANISOU 1431  O   SER A 285     9352   5843   7235   -789   1159    129       O  
ATOM   1432  CB  SER A 285      54.510  50.233  35.994  1.00 57.61           C  
ANISOU 1432  CB  SER A 285     9350   5673   6866   -383   1087    129       C  
ATOM   1433  OG  SER A 285      53.437  50.975  35.435  1.00 56.57           O  
ANISOU 1433  OG  SER A 285     9353   5473   6668   -243   1050    201       O  
ATOM   1434  N   LEU A 286      57.600  49.103  35.185  1.00 58.77           N  
ANISOU 1434  N   LEU A 286     9218   6084   7026   -670   1297    203       N  
ATOM   1435  CA  LEU A 286      58.813  48.333  35.571  1.00 60.03           C  
ANISOU 1435  CA  LEU A 286     9186   6380   7240   -748   1352    174       C  
ATOM   1436  C   LEU A 286      59.991  49.283  35.874  1.00 62.91           C  
ANISOU 1436  C   LEU A 286     9493   6700   7708   -970   1384    290       C  
ATOM   1437  O   LEU A 286      60.679  49.036  36.871  1.00 58.55           O  
ANISOU 1437  O   LEU A 286     8813   6174   7259  -1063   1338    234       O  
ATOM   1438  CB  LEU A 286      59.165  47.368  34.440  1.00 61.60           C  
ANISOU 1438  CB  LEU A 286     9324   6773   7307   -635   1456    188       C  
ATOM   1439  CG  LEU A 286      58.147  46.270  34.154  1.00 60.33           C  
ANISOU 1439  CG  LEU A 286     9221   6642   7057   -458   1383     58       C  
ATOM   1440  CD1 LEU A 286      58.521  45.499  32.899  1.00 61.42           C  
ANISOU 1440  CD1 LEU A 286     9375   6936   7025   -332   1473     60       C  
ATOM   1441  CD2 LEU A 286      58.021  45.325  35.332  1.00 59.40           C  
ANISOU 1441  CD2 LEU A 286     9013   6513   7043   -442   1298    -74       C  
ATOM   1442  N   HIS A 287      60.219  50.315  35.037  1.00 69.61           N  
ANISOU 1442  N   HIS A 287    10430   7486   8531  -1067   1445    463       N  
ATOM   1443  CA  HIS A 287      61.239  51.385  35.263  1.00 72.94           C  
ANISOU 1443  CA  HIS A 287    10822   7818   9073  -1335   1446    611       C  
ATOM   1444  C   HIS A 287      61.097  51.909  36.691  1.00 68.67           C  
ANISOU 1444  C   HIS A 287    10363   7064   8665  -1435   1273    486       C  
ATOM   1445  O   HIS A 287      62.069  51.841  37.453  1.00 68.31           O  
ANISOU 1445  O   HIS A 287    10165   7064   8727  -1605   1225    476       O  
ATOM   1446  CB  HIS A 287      61.079  52.605  34.343  1.00 78.86           C  
ANISOU 1446  CB  HIS A 287    11752   8421   9789  -1418   1485    810       C  
ATOM   1447  CG  HIS A 287      61.229  52.328  32.894  1.00 86.33           C  
ANISOU 1447  CG  HIS A 287    12662   9568  10571  -1327   1656    964       C  
ATOM   1448  ND1 HIS A 287      60.385  51.460  32.217  1.00 90.48           N  
ANISOU 1448  ND1 HIS A 287    13237  10217  10924  -1062   1686    866       N  
ATOM   1449  CD2 HIS A 287      62.083  52.838  31.980  1.00 94.54           C  
ANISOU 1449  CD2 HIS A 287    13637  10708  11576  -1462   1800   1217       C  
ATOM   1450  CE1 HIS A 287      60.737  51.415  30.943  1.00 95.02           C  
ANISOU 1450  CE1 HIS A 287    13801  10964  11339  -1012   1839   1026       C  
ATOM   1451  NE2 HIS A 287      61.778  52.260  30.771  1.00 98.76           N  
ANISOU 1451  NE2 HIS A 287    14194  11441  11889  -1247   1930   1257       N  
ATOM   1452  N   ASN A 288      59.907  52.402  37.031  1.00 65.79           N  
ANISOU 1452  N   ASN A 288    10229   6494   8273  -1309   1181    395       N  
ATOM   1453  CA  ASN A 288      59.645  53.093  38.316  1.00 65.75           C  
ANISOU 1453  CA  ASN A 288    10377   6256   8346  -1353   1025    272       C  
ATOM   1454  C   ASN A 288      59.980  52.112  39.439  1.00 64.73           C  
ANISOU 1454  C   ASN A 288    10074   6271   8249  -1336    974    119       C  
ATOM   1455  O   ASN A 288      60.723  52.505  40.361  1.00 66.05           O  
ANISOU 1455  O   ASN A 288    10232   6359   8503  -1511    864     78       O  
ATOM   1456  CB  ASN A 288      58.218  53.650  38.402  1.00 65.19           C  
ANISOU 1456  CB  ASN A 288    10559   6003   8207  -1133    974    207       C  
ATOM   1457  CG  ASN A 288      57.807  54.405  37.156  1.00 66.47           C  
ANISOU 1457  CG  ASN A 288    10873   6070   8311  -1096   1032    375       C  
ATOM   1458  OD1 ASN A 288      56.910  53.978  36.446  1.00 69.93           O  
ANISOU 1458  OD1 ASN A 288    11309   6617   8644   -893   1082    387       O  
ATOM   1459  ND2 ASN A 288      58.471  55.502  36.848  1.00 65.59           N  
ANISOU 1459  ND2 ASN A 288    10889   5762   8267  -1304   1013    521       N  
ATOM   1460  N   ALA A 289      59.501  50.870  39.330  1.00 62.66           N  
ANISOU 1460  N   ALA A 289     9684   6203   7918  -1150   1034     50       N  
ATOM   1461  CA  ALA A 289      59.675  49.810  40.350  1.00 59.69           C  
ANISOU 1461  CA  ALA A 289     9159   5959   7559  -1098    992    -75       C  
ATOM   1462  C   ALA A 289      61.162  49.473  40.516  1.00 59.54           C  
ANISOU 1462  C   ALA A 289     8921   6083   7618  -1273   1004    -23       C  
ATOM   1463  O   ALA A 289      61.651  49.455  41.653  1.00 62.70           O  
ANISOU 1463  O   ALA A 289     9272   6477   8073  -1353    896    -96       O  
ATOM   1464  CB  ALA A 289      58.859  48.617  39.944  1.00 57.85           C  
ANISOU 1464  CB  ALA A 289     8864   5864   7250   -896   1049   -118       C  
ATOM   1465  N   THR A 290      61.859  49.239  39.416  1.00 59.15           N  
ANISOU 1465  N   THR A 290     8736   6181   7558  -1313   1130    107       N  
ATOM   1466  CA  THR A 290      63.326  49.029  39.378  1.00 62.01           C  
ANISOU 1466  CA  THR A 290     8843   6725   7992  -1468   1174    209       C  
ATOM   1467  C   THR A 290      64.030  50.115  40.196  1.00 68.07           C  
ANISOU 1467  C   THR A 290     9619   7358   8884  -1746   1031    245       C  
ATOM   1468  O   THR A 290      64.786  49.713  41.083  1.00 69.83           O  
ANISOU 1468  O   THR A 290     9673   7686   9170  -1818    946    202       O  
ATOM   1469  CB  THR A 290      63.847  48.980  37.936  1.00 62.46           C  
ANISOU 1469  CB  THR A 290     8799   6944   7989  -1462   1358    384       C  
ATOM   1470  OG1 THR A 290      63.182  47.931  37.230  1.00 58.66           O  
ANISOU 1470  OG1 THR A 290     8352   6563   7373  -1198   1449    312       O  
ATOM   1471  CG2 THR A 290      65.332  48.734  37.878  1.00 64.44           C  
ANISOU 1471  CG2 THR A 290     8739   7437   8306  -1587   1431    516       C  
ATOM   1472  N   ASN A 291      63.810  51.413  39.917  1.00 73.94           N  
ANISOU 1472  N   ASN A 291    10566   7867   9660  -1898    984    321       N  
ATOM   1473  CA  ASN A 291      64.444  52.545  40.655  1.00 79.44           C  
ANISOU 1473  CA  ASN A 291    11336   8365  10482  -2196    806    347       C  
ATOM   1474  C   ASN A 291      64.183  52.442  42.163  1.00 79.12           C  
ANISOU 1474  C   ASN A 291    11395   8225  10440  -2155    614    126       C  
ATOM   1475  O   ASN A 291      65.149  52.462  42.926  1.00 79.57           O  
ANISOU 1475  O   ASN A 291    11309   8342  10581  -2348    483    119       O  
ATOM   1476  CB  ASN A 291      63.960  53.920  40.189  1.00 87.46           C  
ANISOU 1476  CB  ASN A 291    12654   9060  11515  -2303    764    427       C  
ATOM   1477  CG  ASN A 291      64.241  55.056  41.176  1.00 93.99           C  
ANISOU 1477  CG  ASN A 291    13689   9576  12443  -2545    521    363       C  
ATOM   1478  OD1 ASN A 291      65.382  55.500  41.356  1.00 99.94           O  
ANISOU 1478  OD1 ASN A 291    14309  10331  13331  -2877    422    477       O  
ATOM   1479  ND2 ASN A 291      63.197  55.579  41.806  1.00 93.13           N  
ANISOU 1479  ND2 ASN A 291    13921   9193  12269  -2382    413    185       N  
ATOM   1480  N   LYS A 292      62.915  52.366  42.565  1.00 83.33           N  
ANISOU 1480  N   LYS A 292    12158   8631  10871  -1908    598    -31       N  
ATOM   1481  CA  LYS A 292      62.456  52.425  43.988  1.00 89.36           C  
ANISOU 1481  CA  LYS A 292    13080   9284  11586  -1819    438   -235       C  
ATOM   1482  C   LYS A 292      63.019  51.219  44.750  1.00 93.46           C  
ANISOU 1482  C   LYS A 292    13345  10066  12099  -1776    420   -292       C  
ATOM   1483  O   LYS A 292      63.211  51.323  45.982  1.00 95.62           O  
ANISOU 1483  O   LYS A 292    13681  10299  12351  -1807    256   -418       O  
ATOM   1484  CB  LYS A 292      60.923  52.459  44.080  1.00 87.94           C  
ANISOU 1484  CB  LYS A 292    13129   8998  11285  -1520    485   -338       C  
ATOM   1485  CG  LYS A 292      60.225  53.228  42.964  1.00 89.03           C  
ANISOU 1485  CG  LYS A 292    13440   8977  11409  -1467    568   -239       C  
ATOM   1486  CD  LYS A 292      58.866  53.796  43.282  1.00 87.98           C  
ANISOU 1486  CD  LYS A 292    13586   8662  11180  -1217    546   -337       C  
ATOM   1487  CE  LYS A 292      58.160  54.289  42.033  1.00 84.91           C  
ANISOU 1487  CE  LYS A 292    13302   8190  10768  -1126    643   -210       C  
ATOM   1488  NZ  LYS A 292      56.684  54.281  42.178  1.00 81.74           N  
ANISOU 1488  NZ  LYS A 292    13022   7776  10259   -803    675   -277       N  
ATOM   1489  N   MET A 293      63.272  50.129  44.018  1.00 93.89           N  
ANISOU 1489  N   MET A 293    13151  10367  12155  -1689    576   -206       N  
ATOM   1490  CA  MET A 293      64.078  48.948  44.441  1.00 97.35           C  
ANISOU 1490  CA  MET A 293    13308  11066  12611  -1657    583   -204       C  
ATOM   1491  C   MET A 293      65.465  49.362  44.938  1.00100.55           C  
ANISOU 1491  C   MET A 293    13537  11541  13124  -1928    448   -143       C  
ATOM   1492  O   MET A 293      65.772  49.141  46.136  1.00103.70           O  
ANISOU 1492  O   MET A 293    13912  11976  13513  -1944    290   -240       O  
ATOM   1493  CB  MET A 293      64.299  47.994  43.264  1.00 96.80           C  
ANISOU 1493  CB  MET A 293    13044  11204  12532  -1541    779    -98       C  
ATOM   1494  CG  MET A 293      64.451  46.577  43.705  1.00 93.67           C  
ANISOU 1494  CG  MET A 293    12489  10993  12106  -1360    801   -150       C  
ATOM   1495  SD  MET A 293      62.911  46.135  44.497  1.00 89.00           S  
ANISOU 1495  SD  MET A 293    12122  10273  11420  -1152    754   -301       S  
ATOM   1496  CE  MET A 293      63.542  45.105  45.825  1.00 95.11           C  
ANISOU 1496  CE  MET A 293    12743  11197  12197  -1096    654   -350       C  
ATOM   1497  N   MET A 294      66.288  49.905  44.038  1.00100.72           N  
ANISOU 1497  N   MET A 294    13420  11608  13238  -2136    506     33       N  
ATOM   1498  CA  MET A 294      67.660  50.372  44.360  1.00110.02           C  
ANISOU 1498  CA  MET A 294    14374  12879  14548  -2449    376    145       C  
ATOM   1499  C   MET A 294      67.628  51.167  45.671  1.00114.73           C  
ANISOU 1499  C   MET A 294    15185  13250  15157  -2609     90     -5       C  
ATOM   1500  O   MET A 294      68.495  50.941  46.537  1.00123.85           O  
ANISOU 1500  O   MET A 294    16160  14540  16356  -2729    -75    -24       O  
ATOM   1501  CB  MET A 294      68.214  51.277  43.259  1.00112.05           C  
ANISOU 1501  CB  MET A 294    14565  13107  14901  -2701    456    370       C  
ATOM   1502  CG  MET A 294      68.558  50.539  41.995  1.00112.28           C  
ANISOU 1502  CG  MET A 294    14341  13421  14899  -2565    731    542       C  
ATOM   1503  SD  MET A 294      69.683  51.531  40.981  1.00123.99           S  
ANISOU 1503  SD  MET A 294    15606  14991  16511  -2929    809    877       S  
ATOM   1504  CE  MET A 294      71.005  51.866  42.148  1.00125.18           C  
ANISOU 1504  CE  MET A 294    15485  15235  16843  -3292    537    926       C  
ATOM   1505  N   ILE A 295      66.696  52.109  45.777  1.00112.94           N  
ANISOU 1505  N   ILE A 295    15338  12691  14883  -2600     25   -107       N  
ATOM   1506  CA  ILE A 295      66.688  53.087  46.897  1.00112.98           C  
ANISOU 1506  CA  ILE A 295    15622  12423  14883  -2757   -256   -260       C  
ATOM   1507  C   ILE A 295      66.654  52.291  48.205  1.00110.59           C  
ANISOU 1507  C   ILE A 295    15289  12258  14472  -2594   -371   -434       C  
ATOM   1508  O   ILE A 295      67.305  52.730  49.167  1.00118.41           O  
ANISOU 1508  O   ILE A 295    16318  13192  15477  -2788   -632   -514       O  
ATOM   1509  CB  ILE A 295      65.545  54.113  46.761  1.00112.43           C  
ANISOU 1509  CB  ILE A 295    15993  11978  14745  -2665   -269   -356       C  
ATOM   1510  CG1 ILE A 295      65.500  54.781  45.379  1.00110.60           C  
ANISOU 1510  CG1 ILE A 295    15790  11631  14600  -2782   -129   -154       C  
ATOM   1511  CG2 ILE A 295      65.637  55.147  47.873  1.00119.09           C  
ANISOU 1511  CG2 ILE A 295    17162  12516  15571  -2814   -571   -528       C  
ATOM   1512  CD1 ILE A 295      66.808  55.384  44.897  1.00111.06           C  
ANISOU 1512  CD1 ILE A 295    15650  11705  14841  -3204   -202     66       C  
ATOM   1513  N   LEU A 296      66.007  51.125  48.218  1.00106.40           N  
ANISOU 1513  N   LEU A 296    14674  11912  13840  -2275   -200   -471       N  
ATOM   1514  CA  LEU A 296      65.939  50.242  49.419  1.00109.81           C  
ANISOU 1514  CA  LEU A 296    15066  12496  14161  -2099   -280   -594       C  
ATOM   1515  C   LEU A 296      67.198  49.369  49.541  1.00106.64           C  
ANISOU 1515  C   LEU A 296    14271  12406  13842  -2186   -310   -484       C  
ATOM   1516  O   LEU A 296      67.094  48.229  50.009  1.00102.90           O  
ANISOU 1516  O   LEU A 296    13682  12119  13296  -1969   -260   -506       O  
ATOM   1517  CB  LEU A 296      64.664  49.406  49.317  1.00111.82           C  
ANISOU 1517  CB  LEU A 296    15404  12787  14295  -1754    -87   -642       C  
ATOM   1518  CG  LEU A 296      63.426  50.123  49.838  1.00114.10           C  
ANISOU 1518  CG  LEU A 296    16060  12841  14448  -1599   -116   -790       C  
ATOM   1519  CD1 LEU A 296      62.169  49.618  49.152  1.00115.32           C  
ANISOU 1519  CD1 LEU A 296    16251  13013  14553  -1345    102   -758       C  
ATOM   1520  CD2 LEU A 296      63.320  49.975  51.353  1.00114.25           C  
ANISOU 1520  CD2 LEU A 296    16203  12891  14316  -1495   -271   -941       C  
ATOM   1521  N   THR A 297      68.361  49.917  49.186  1.00110.40           N  
ANISOU 1521  N   THR A 297    14544  12937  14467  -2496   -401   -353       N  
ATOM   1522  CA  THR A 297      69.700  49.265  49.250  1.00111.26           C  
ANISOU 1522  CA  THR A 297    14226  13373  14674  -2603   -442   -213       C  
ATOM   1523  C   THR A 297      70.700  50.257  49.875  1.00113.87           C  
ANISOU 1523  C   THR A 297    14508  13649  15105  -2993   -752   -196       C  
ATOM   1524  O   THR A 297      71.095  51.226  49.182  1.00110.91           O  
ANISOU 1524  O   THR A 297    14120  13155  14865  -3293   -774    -71       O  
ATOM   1525  CB  THR A 297      70.120  48.771  47.855  1.00111.65           C  
ANISOU 1525  CB  THR A 297    13979  13628  14813  -2563   -170     -2       C  
ATOM   1526  OG1 THR A 297      69.088  47.883  47.404  1.00105.25           O  
ANISOU 1526  OG1 THR A 297    13286  12811  13891  -2216     50    -64       O  
ATOM   1527  CG2 THR A 297      71.480  48.101  47.839  1.00110.98           C  
ANISOU 1527  CG2 THR A 297    13433  13912  14821  -2617   -174    160       C  
ATOM   1528  N   LYS A 298      71.083  50.037  51.143  1.00114.90           N  
ANISOU 1528  N   LYS A 298    14629  13858  15169  -3005  -1000   -308       N  
ATOM   1529  CA  LYS A 298      71.925  50.963  51.954  1.00115.18           C  
ANISOU 1529  CA  LYS A 298    14684  13812  15265  -3373  -1370   -347       C  
ATOM   1530  C   LYS A 298      72.923  50.156  52.797  1.00110.78           C  
ANISOU 1530  C   LYS A 298    13785  13602  14703  -3370  -1540   -308       C  
ATOM   1531  O   LYS A 298      73.284  50.565  53.901  1.00106.79           O  
ANISOU 1531  O   LYS A 298    13387  13047  14138  -3524  -1878   -433       O  
ATOM   1532  CB  LYS A 298      71.030  51.832  52.844  1.00116.44           C  
ANISOU 1532  CB  LYS A 298    15382  13594  15266  -3352  -1570   -615       C  
ATOM   1533  CG  LYS A 298      69.801  52.426  52.167  1.00112.63           C  
ANISOU 1533  CG  LYS A 298    15266  12790  14736  -3214  -1378   -679       C  
ATOM   1534  CD  LYS A 298      68.948  53.240  53.107  1.00112.97           C  
ANISOU 1534  CD  LYS A 298    15830  12493  14600  -3126  -1563   -946       C  
ATOM   1535  CE  LYS A 298      67.522  53.387  52.623  1.00111.77           C  
ANISOU 1535  CE  LYS A 298    15981  12143  14343  -2819  -1317  -1015       C  
ATOM   1536  NZ  LYS A 298      66.557  53.316  53.746  1.00112.52           N  
ANISOU 1536  NZ  LYS A 298    16414  12158  14181  -2501  -1365  -1251       N  
TER    1537      LYS A 298                                                      
ATOM   1538  N   LEU B  95      52.376  -1.807  78.767  1.00 83.37           N  
ANISOU 1538  N   LEU B  95    10078   9471  12127   1131   3174    667       N  
ATOM   1539  CA  LEU B  95      52.377  -0.700  77.794  1.00 83.05           C  
ANISOU 1539  CA  LEU B  95    10103   9639  11813   1003   3038    411       C  
ATOM   1540  C   LEU B  95      50.959  -0.158  77.568  1.00 79.81           C  
ANISOU 1540  C   LEU B  95     9845   9412  11064    720   2779    126       C  
ATOM   1541  O   LEU B  95      50.556  -0.128  76.386  1.00 83.88           O  
ANISOU 1541  O   LEU B  95    10581   9863  11423    536   2870   -187       O  
ATOM   1542  CB  LEU B  95      52.946  -1.240  76.480  1.00 90.68           C  
ANISOU 1542  CB  LEU B  95    11257  10308  12889   1006   3442    201       C  
ATOM   1543  CG  LEU B  95      54.466  -1.321  76.406  1.00 97.64           C  
ANISOU 1543  CG  LEU B  95    11942  11092  14064   1284   3670    445       C  
ATOM   1544  CD1 LEU B  95      54.922  -1.671  74.983  1.00 98.04           C  
ANISOU 1544  CD1 LEU B  95    12215  10879  14154   1241   4082    165       C  
ATOM   1545  CD2 LEU B  95      55.087  -0.001  76.884  1.00 97.20           C  
ANISOU 1545  CD2 LEU B  95    11609  11436  13886   1357   3311    652       C  
ATOM   1546  N   PHE B  96      50.257   0.306  78.619  1.00 73.15           N  
ANISOU 1546  N   PHE B  96     8881   8805  10104    680   2472    237       N  
ATOM   1547  CA  PHE B  96      48.866   0.844  78.564  1.00 65.45           C  
ANISOU 1547  CA  PHE B  96     7986   8016   8863    444   2225     18       C  
ATOM   1548  C   PHE B  96      48.736   1.947  77.504  1.00 63.93           C  
ANISOU 1548  C   PHE B  96     7857   8007   8425    324   2069   -199       C  
ATOM   1549  O   PHE B  96      47.739   1.947  76.780  1.00 64.28           O  
ANISOU 1549  O   PHE B  96     8054   8063   8305    106   2021   -448       O  
ATOM   1550  CB  PHE B  96      48.413   1.396  79.921  1.00 59.91           C  
ANISOU 1550  CB  PHE B  96     7107   7565   8091    467   1946    203       C  
ATOM   1551  CG  PHE B  96      46.984   1.903  79.957  1.00 56.00           C  
ANISOU 1551  CG  PHE B  96     6650   7238   7386    261   1735     10       C  
ATOM   1552  CD1 PHE B  96      46.715   3.244  80.180  1.00 53.11           C  
ANISOU 1552  CD1 PHE B  96     6178   7163   6836    238   1453     -8       C  
ATOM   1553  CD2 PHE B  96      45.912   1.047  79.756  1.00 54.27           C  
ANISOU 1553  CD2 PHE B  96     6563   6876   7180     86   1833   -147       C  
ATOM   1554  CE1 PHE B  96      45.414   3.712  80.198  1.00 51.38           C  
ANISOU 1554  CE1 PHE B  96     5961   7083   6478     80   1286   -160       C  
ATOM   1555  CE2 PHE B  96      44.614   1.518  79.760  1.00 53.46           C  
ANISOU 1555  CE2 PHE B  96     6448   6944   6918    -96   1639   -299       C  
ATOM   1556  CZ  PHE B  96      44.364   2.849  79.979  1.00 52.50           C  
ANISOU 1556  CZ  PHE B  96     6197   7107   6641    -83   1370   -296       C  
ATOM   1557  N   VAL B  97      49.686   2.875  77.416  1.00 64.63           N  
ANISOU 1557  N   VAL B  97     7825   8246   8484    445   1977    -93       N  
ATOM   1558  CA  VAL B  97      49.539   4.064  76.528  1.00 64.64           C  
ANISOU 1558  CA  VAL B  97     7872   8441   8246    336   1796   -255       C  
ATOM   1559  C   VAL B  97      49.610   3.593  75.071  1.00 69.45           C  
ANISOU 1559  C   VAL B  97     8719   8875   8793    208   2027   -495       C  
ATOM   1560  O   VAL B  97      48.699   3.951  74.291  1.00 69.30           O  
ANISOU 1560  O   VAL B  97     8834   8949   8545     -6   1896   -704       O  
ATOM   1561  CB  VAL B  97      50.584   5.153  76.825  1.00 61.06           C  
ANISOU 1561  CB  VAL B  97     7240   8173   7788    476   1661    -77       C  
ATOM   1562  CG1 VAL B  97      50.536   6.272  75.780  1.00 59.12           C  
ANISOU 1562  CG1 VAL B  97     7069   8067   7324    369   1531   -229       C  
ATOM   1563  CG2 VAL B  97      50.412   5.706  78.231  1.00 57.56           C  
ANISOU 1563  CG2 VAL B  97     6606   7926   7336    535   1419    111       C  
ATOM   1564  N   ARG B  98      50.639   2.820  74.714  1.00 73.98           N  
ANISOU 1564  N   ARG B  98     9339   9209   9561    327   2366   -459       N  
ATOM   1565  CA  ARG B  98      50.884   2.409  73.301  1.00 80.54           C  
ANISOU 1565  CA  ARG B  98    10420   9860  10318    201   2649   -706       C  
ATOM   1566  C   ARG B  98      49.808   1.402  72.882  1.00 79.40           C  
ANISOU 1566  C   ARG B  98    10523   9534  10111    -33   2774   -952       C  
ATOM   1567  O   ARG B  98      49.357   1.468  71.720  1.00 80.20           O  
ANISOU 1567  O   ARG B  98    10855   9648   9966   -283   2799  -1217       O  
ATOM   1568  CB  ARG B  98      52.290   1.819  73.115  1.00 88.89           C  
ANISOU 1568  CB  ARG B  98    11440  10680  11654    416   3032   -594       C  
ATOM   1569  CG  ARG B  98      52.755   1.779  71.667  1.00 93.26           C  
ANISOU 1569  CG  ARG B  98    12224  11118  12090    300   3310   -834       C  
ATOM   1570  CD  ARG B  98      54.148   1.199  71.501  1.00102.00           C  
ANISOU 1570  CD  ARG B  98    13262  11975  13517    536   3733   -718       C  
ATOM   1571  NE  ARG B  98      54.393   0.602  70.177  1.00108.47           N  
ANISOU 1571  NE  ARG B  98    14389  12542  14280    398   4158  -1014       N  
ATOM   1572  CZ  ARG B  98      54.574   1.276  69.033  1.00106.58           C  
ANISOU 1572  CZ  ARG B  98    14315  12422  13758    228   4181  -1205       C  
ATOM   1573  NH1 ARG B  98      54.538   2.598  69.014  1.00106.29           N  
ANISOU 1573  NH1 ARG B  98    14156  12737  13492    190   3799  -1119       N  
ATOM   1574  NH2 ARG B  98      54.786   0.623  67.904  1.00108.12           N  
ANISOU 1574  NH2 ARG B  98    14816  12373  13891     83   4604  -1485       N  
ATOM   1575  N   ASN B  99      49.411   0.520  73.800  1.00 77.08           N  
ANISOU 1575  N   ASN B  99    10182   9091  10014     20   2839   -856       N  
ATOM   1576  CA  ASN B  99      48.534  -0.645  73.518  1.00 80.29           C  
ANISOU 1576  CA  ASN B  99    10817   9254  10432   -192   3031  -1068       C  
ATOM   1577  C   ASN B  99      47.045  -0.273  73.600  1.00 76.38           C  
ANISOU 1577  C   ASN B  99    10333   8992   9696   -451   2692  -1191       C  
ATOM   1578  O   ASN B  99      46.262  -0.925  72.900  1.00 78.95           O  
ANISOU 1578  O   ASN B  99    10883   9207   9907   -732   2786  -1445       O  
ATOM   1579  CB  ASN B  99      48.858  -1.827  74.435  1.00 83.28           C  
ANISOU 1579  CB  ASN B  99    11146   9326  11169     -9   3298   -882       C  
ATOM   1580  CG  ASN B  99      50.181  -2.484  74.099  1.00 86.74           C  
ANISOU 1580  CG  ASN B  99    11616   9447  11892    207   3726   -808       C  
ATOM   1581  OD1 ASN B  99      50.798  -2.169  73.082  1.00 85.05           O  
ANISOU 1581  OD1 ASN B  99    11506   9216  11590    182   3873   -955       O  
ATOM   1582  ND2 ASN B  99      50.628  -3.390  74.954  1.00 91.21           N  
ANISOU 1582  ND2 ASN B  99    12081   9759  12812    427   3938   -560       N  
ATOM   1583  N   GLU B 100      46.645   0.720  74.399  1.00 71.03           N  
ANISOU 1583  N   GLU B 100     9422   8618   8947   -378   2330  -1028       N  
ATOM   1584  CA  GLU B 100      45.207   0.969  74.696  1.00 67.14           C  
ANISOU 1584  CA  GLU B 100     8880   8317   8313   -574   2051  -1096       C  
ATOM   1585  C   GLU B 100      44.813   2.412  74.369  1.00 61.66           C  
ANISOU 1585  C   GLU B 100     8076   7963   7387   -620   1693  -1102       C  
ATOM   1586  O   GLU B 100      43.820   2.594  73.645  1.00 58.11           O  
ANISOU 1586  O   GLU B 100     7699   7635   6744   -870   1537  -1267       O  
ATOM   1587  CB  GLU B 100      44.899   0.566  76.144  1.00 66.87           C  
ANISOU 1587  CB  GLU B 100     8681   8259   8467   -450   2027   -893       C  
ATOM   1588  CG  GLU B 100      44.997  -0.943  76.350  1.00 70.58           C  
ANISOU 1588  CG  GLU B 100     9288   8368   9160   -462   2372   -899       C  
ATOM   1589  CD  GLU B 100      44.015  -1.584  77.307  1.00 71.20           C  
ANISOU 1589  CD  GLU B 100     9316   8411   9325   -544   2347   -839       C  
ATOM   1590  OE1 GLU B 100      44.490  -2.057  78.347  1.00 73.40           O  
ANISOU 1590  OE1 GLU B 100     9500   8578   9810   -349   2452   -591       O  
ATOM   1591  OE2 GLU B 100      42.796  -1.636  76.992  1.00 70.10           O  
ANISOU 1591  OE2 GLU B 100     9225   8360   9049   -813   2226  -1023       O  
ATOM   1592  N   VAL B 101      45.540   3.398  74.903  1.00 58.50           N  
ANISOU 1592  N   VAL B 101     7501   7710   7014   -399   1564   -914       N  
ATOM   1593  CA  VAL B 101      45.144   4.839  74.865  1.00 55.50           C  
ANISOU 1593  CA  VAL B 101     6990   7624   6473   -402   1233   -878       C  
ATOM   1594  C   VAL B 101      45.252   5.357  73.426  1.00 55.24           C  
ANISOU 1594  C   VAL B 101     7105   7657   6226   -547   1187  -1020       C  
ATOM   1595  O   VAL B 101      44.323   5.995  72.921  1.00 53.15           O  
ANISOU 1595  O   VAL B 101     6828   7574   5791   -702    946  -1083       O  
ATOM   1596  CB  VAL B 101      46.013   5.686  75.809  1.00 53.89           C  
ANISOU 1596  CB  VAL B 101     6599   7523   6354   -160   1150   -660       C  
ATOM   1597  CG1 VAL B 101      45.557   7.140  75.822  1.00 50.71           C  
ANISOU 1597  CG1 VAL B 101     6084   7365   5817   -166    854   -638       C  
ATOM   1598  CG2 VAL B 101      46.057   5.106  77.213  1.00 53.85           C  
ANISOU 1598  CG2 VAL B 101     6473   7463   6524    -38   1208   -495       C  
ATOM   1599  N   LEU B 102      46.385   5.120  72.789  1.00 54.91           N  
ANISOU 1599  N   LEU B 102     7185   7480   6196   -491   1416  -1046       N  
ATOM   1600  CA  LEU B 102      46.656   5.719  71.468  1.00 54.60           C  
ANISOU 1600  CA  LEU B 102     7293   7521   5931   -618   1389  -1155       C  
ATOM   1601  C   LEU B 102      45.780   5.050  70.413  1.00 58.94           C  
ANISOU 1601  C   LEU B 102     8077   8039   6279   -942   1422  -1395       C  
ATOM   1602  O   LEU B 102      45.196   5.749  69.593  1.00 60.62           O  
ANISOU 1602  O   LEU B 102     8337   8449   6243  -1124   1193  -1447       O  
ATOM   1603  CB  LEU B 102      48.145   5.600  71.176  1.00 53.88           C  
ANISOU 1603  CB  LEU B 102     7247   7286   5936   -462   1669  -1111       C  
ATOM   1604  CG  LEU B 102      49.028   6.401  72.117  1.00 51.00           C  
ANISOU 1604  CG  LEU B 102     6638   7012   5728   -196   1582   -866       C  
ATOM   1605  CD1 LEU B 102      50.465   6.357  71.614  1.00 51.60           C  
ANISOU 1605  CD1 LEU B 102     6739   6978   5886    -78   1847   -824       C  
ATOM   1606  CD2 LEU B 102      48.508   7.834  72.255  1.00 48.40           C  
ANISOU 1606  CD2 LEU B 102     6189   6948   5251   -214   1218   -795       C  
ATOM   1607  N   PRO B 103      45.616   3.704  70.373  1.00 61.74           N  
ANISOU 1607  N   PRO B 103     8589   8152   6718  -1050   1692  -1540       N  
ATOM   1608  CA  PRO B 103      44.554   3.105  69.565  1.00 63.77           C  
ANISOU 1608  CA  PRO B 103     9042   8417   6770  -1411   1661  -1769       C  
ATOM   1609  C   PRO B 103      43.204   3.814  69.770  1.00 63.12           C  
ANISOU 1609  C   PRO B 103     8780   8630   6571  -1539   1240  -1709       C  
ATOM   1610  O   PRO B 103      42.654   4.286  68.789  1.00 67.24           O  
ANISOU 1610  O   PRO B 103     9380   9345   6823  -1777   1037  -1784       O  
ATOM   1611  CB  PRO B 103      44.556   1.659  70.069  1.00 64.29           C  
ANISOU 1611  CB  PRO B 103     9206   8160   7062  -1417   1990  -1851       C  
ATOM   1612  CG  PRO B 103      46.011   1.415  70.321  1.00 63.98           C  
ANISOU 1612  CG  PRO B 103     9164   7893   7249  -1121   2315  -1749       C  
ATOM   1613  CD  PRO B 103      46.458   2.678  71.015  1.00 62.01           C  
ANISOU 1613  CD  PRO B 103     8632   7882   7046   -857   2049  -1488       C  
ATOM   1614  N   THR B 104      42.732   3.921  71.020  1.00 59.33           N  
ANISOU 1614  N   THR B 104     8056   8189   6295  -1374   1123  -1555       N  
ATOM   1615  CA  THR B 104      41.402   4.490  71.368  1.00 55.06           C  
ANISOU 1615  CA  THR B 104     7309   7892   5717  -1464    784  -1491       C  
ATOM   1616  C   THR B 104      41.298   5.898  70.778  1.00 53.76           C  
ANISOU 1616  C   THR B 104     7052   7991   5384  -1447    484  -1396       C  
ATOM   1617  O   THR B 104      40.251   6.223  70.228  1.00 51.94           O  
ANISOU 1617  O   THR B 104     6768   7958   5009  -1655    229  -1411       O  
ATOM   1618  CB  THR B 104      41.188   4.512  72.884  1.00 52.65           C  
ANISOU 1618  CB  THR B 104     6770   7572   5661  -1240    770  -1330       C  
ATOM   1619  OG1 THR B 104      41.431   3.225  73.448  1.00 51.44           O  
ANISOU 1619  OG1 THR B 104     6708   7156   5678  -1226   1061  -1369       O  
ATOM   1620  CG2 THR B 104      39.791   4.936  73.267  1.00 52.69           C  
ANISOU 1620  CG2 THR B 104     6563   7787   5671  -1334    501  -1286       C  
ATOM   1621  N   LEU B 105      42.361   6.696  70.889  1.00 53.63           N  
ANISOU 1621  N   LEU B 105     7005   7971   5398  -1214    514  -1282       N  
ATOM   1622  CA  LEU B 105      42.385   8.110  70.429  1.00 54.35           C  
ANISOU 1622  CA  LEU B 105     7011   8272   5367  -1163    257  -1163       C  
ATOM   1623  C   LEU B 105      42.342   8.121  68.901  1.00 58.89           C  
ANISOU 1623  C   LEU B 105     7807   8926   5641  -1434    211  -1275       C  
ATOM   1624  O   LEU B 105      41.713   9.034  68.337  1.00 62.09           O  
ANISOU 1624  O   LEU B 105     8140   9549   5901  -1521    -83  -1184       O  
ATOM   1625  CB  LEU B 105      43.623   8.841  70.969  1.00 51.67           C  
ANISOU 1625  CB  LEU B 105     6606   7884   5143   -879    339  -1031       C  
ATOM   1626  CG  LEU B 105      43.593   9.239  72.454  1.00 49.92           C  
ANISOU 1626  CG  LEU B 105     6153   7669   5144   -644    292   -889       C  
ATOM   1627  CD1 LEU B 105      44.825  10.035  72.881  1.00 45.67           C  
ANISOU 1627  CD1 LEU B 105     5559   7119   4675   -427    337   -764       C  
ATOM   1628  CD2 LEU B 105      42.340  10.037  72.788  1.00 49.20           C  
ANISOU 1628  CD2 LEU B 105     5872   7750   5069   -660     19   -821       C  
ATOM   1629  N   ALA B 106      43.002   7.160  68.253  1.00 60.78           N  
ANISOU 1629  N   ALA B 106     8311   8989   5790  -1563    504  -1455       N  
ATOM   1630  CA  ALA B 106      43.023   7.023  66.779  1.00 65.21           C  
ANISOU 1630  CA  ALA B 106     9146   9611   6019  -1871    520  -1606       C  
ATOM   1631  C   ALA B 106      41.604   6.716  66.279  1.00 68.66           C  
ANISOU 1631  C   ALA B 106     9595  10223   6270  -2216    272  -1684       C  
ATOM   1632  O   ALA B 106      41.158   7.372  65.313  1.00 69.11           O  
ANISOU 1632  O   ALA B 106     9692  10518   6049  -2422     10  -1640       O  
ATOM   1633  CB  ALA B 106      43.995   5.939  66.371  1.00 67.13           C  
ANISOU 1633  CB  ALA B 106     9668   9576   6261  -1920    961  -1810       C  
ATOM   1634  N   LYS B 107      40.941   5.737  66.910  1.00 72.00           N  
ANISOU 1634  N   LYS B 107     9977  10537   6840  -2289    350  -1777       N  
ATOM   1635  CA  LYS B 107      39.514   5.377  66.665  1.00 77.36           C  
ANISOU 1635  CA  LYS B 107    10599  11384   7407  -2612    111  -1832       C  
ATOM   1636  C   LYS B 107      38.623   6.617  66.841  1.00 75.15           C  
ANISOU 1636  C   LYS B 107     9992  11414   7145  -2534   -321  -1581       C  
ATOM   1637  O   LYS B 107      37.742   6.817  66.002  1.00 78.05           O  
ANISOU 1637  O   LYS B 107    10345  12025   7283  -2829   -604  -1564       O  
ATOM   1638  CB  LYS B 107      39.079   4.229  67.577  1.00 82.12           C  
ANISOU 1638  CB  LYS B 107    11166  11788   8246  -2625    298  -1928       C  
ATOM   1639  CG  LYS B 107      39.780   2.896  67.313  1.00 90.60           C  
ANISOU 1639  CG  LYS B 107    12572  12525   9325  -2742    737  -2179       C  
ATOM   1640  CD  LYS B 107      39.331   1.775  68.266  1.00 94.78           C  
ANISOU 1640  CD  LYS B 107    13062  12834  10113  -2744    923  -2236       C  
ATOM   1641  CE  LYS B 107      40.438   0.811  68.661  1.00 96.39           C  
ANISOU 1641  CE  LYS B 107    13450  12636  10535  -2561   1394  -2314       C  
ATOM   1642  NZ  LYS B 107      40.233   0.256  70.025  1.00 94.04           N  
ANISOU 1642  NZ  LYS B 107    12977  12183  10569  -2361   1492  -2192       N  
ATOM   1643  N   ILE B 108      38.879   7.450  67.853  1.00 71.73           N  
ANISOU 1643  N   ILE B 108     9312  10971   6968  -2160   -364  -1386       N  
ATOM   1644  CA  ILE B 108      38.094   8.687  68.130  1.00 70.76           C  
ANISOU 1644  CA  ILE B 108     8875  11080   6928  -2031   -709  -1146       C  
ATOM   1645  C   ILE B 108      38.344   9.715  67.028  1.00 74.60           C  
ANISOU 1645  C   ILE B 108     9426  11740   7179  -2085   -916  -1029       C  
ATOM   1646  O   ILE B 108      37.370  10.374  66.672  1.00 74.76           O  
ANISOU 1646  O   ILE B 108     9257  11993   7153  -2172  -1244   -868       O  
ATOM   1647  CB  ILE B 108      38.408   9.253  69.526  1.00 66.24           C  
ANISOU 1647  CB  ILE B 108     8085  10411   6672  -1644   -634  -1016       C  
ATOM   1648  CG1 ILE B 108      37.979   8.275  70.622  1.00 65.84           C  
ANISOU 1648  CG1 ILE B 108     7951  10231   6830  -1621   -471  -1091       C  
ATOM   1649  CG2 ILE B 108      37.787  10.630  69.723  1.00 63.94           C  
ANISOU 1649  CG2 ILE B 108     7517  10300   6477  -1487   -918   -790       C  
ATOM   1650  CD1 ILE B 108      38.570   8.610  71.962  1.00 62.91           C  
ANISOU 1650  CD1 ILE B 108     7460   9742   6699  -1287   -332   -999       C  
ATOM   1651  N   GLU B 109      39.574   9.861  66.520  1.00 80.96           N  
ANISOU 1651  N   GLU B 109    10464  12440   7855  -2033   -732  -1082       N  
ATOM   1652  CA  GLU B 109      39.859  10.836  65.431  1.00 83.46           C  
ANISOU 1652  CA  GLU B 109    10869  12918   7923  -2104   -910   -961       C  
ATOM   1653  C   GLU B 109      38.894  10.583  64.274  1.00 87.09           C  
ANISOU 1653  C   GLU B 109    11411  13616   8060  -2515  -1165   -982       C  
ATOM   1654  O   GLU B 109      38.587  11.549  63.582  1.00 91.68           O  
ANISOU 1654  O   GLU B 109    11928  14412   8492  -2567  -1456   -777       O  
ATOM   1655  CB  GLU B 109      41.297  10.803  64.913  1.00 83.77           C  
ANISOU 1655  CB  GLU B 109    11182  12811   7834  -2065   -627  -1056       C  
ATOM   1656  CG  GLU B 109      41.605  12.022  64.056  1.00 85.90           C  
ANISOU 1656  CG  GLU B 109    11488  13238   7912  -2069   -816   -874       C  
ATOM   1657  CD  GLU B 109      42.990  12.630  64.187  1.00 85.10           C  
ANISOU 1657  CD  GLU B 109    11449  12999   7883  -1829   -606   -828       C  
ATOM   1658  OE1 GLU B 109      43.330  13.168  65.272  1.00 85.78           O  
ANISOU 1658  OE1 GLU B 109    11332  12990   8270  -1515   -575   -722       O  
ATOM   1659  OE2 GLU B 109      43.720  12.578  63.196  1.00 87.51           O  
ANISOU 1659  OE2 GLU B 109    12010  13305   7934  -1980   -471   -901       O  
ATOM   1660  N   ASN B 110      38.385   9.358  64.116  1.00 90.46           N  
ANISOU 1660  N   ASN B 110    11961  14015   8395  -2805  -1076  -1200       N  
ATOM   1661  CA  ASN B 110      37.594   8.954  62.922  1.00 96.81           C  
ANISOU 1661  CA  ASN B 110    12910  15050   8823  -3284  -1289  -1273       C  
ATOM   1662  C   ASN B 110      36.209   9.626  62.949  1.00 96.27           C  
ANISOU 1662  C   ASN B 110    12478  15290   8808  -3342  -1752  -1007       C  
ATOM   1663  O   ASN B 110      35.304   9.180  63.696  1.00 91.40           O  
ANISOU 1663  O   ASN B 110    11625  14683   8416  -3344  -1810  -1010       O  
ATOM   1664  CB  ASN B 110      37.632   7.436  62.759  1.00100.77           C  
ANISOU 1664  CB  ASN B 110    13694  15373   9219  -3583   -991  -1620       C  
ATOM   1665  CG  ASN B 110      39.056   6.923  62.630  1.00101.59           C  
ANISOU 1665  CG  ASN B 110    14128  15169   9303  -3483   -525  -1831       C  
ATOM   1666  OD1 ASN B 110      40.006   7.697  62.481  1.00 99.18           O  
ANISOU 1666  OD1 ASN B 110    13858  14832   8991  -3258   -454  -1728       O  
ATOM   1667  ND2 ASN B 110      39.225   5.611  62.683  1.00102.43           N  
ANISOU 1667  ND2 ASN B 110    14466  15029   9422  -3647   -185  -2119       N  
ATOM   1668  N   GLU B 111      36.096  10.693  62.148  1.00 98.50           N  
ANISOU 1668  N   GLU B 111    12711  15808   8906  -3375  -2055   -761       N  
ATOM   1669  CA  GLU B 111      34.835  11.322  61.672  1.00103.73           C  
ANISOU 1669  CA  GLU B 111    13088  16823   9502  -3535  -2537   -473       C  
ATOM   1670  C   GLU B 111      34.226  10.401  60.591  1.00107.43           C  
ANISOU 1670  C   GLU B 111    13766  17511   9540  -4118  -2682   -633       C  
ATOM   1671  O   GLU B 111      34.744  10.383  59.443  1.00103.35           O  
ANISOU 1671  O   GLU B 111    13590  17087   8589  -4404  -2684   -705       O  
ATOM   1672  CB  GLU B 111      35.120  12.759  61.205  1.00104.06           C  
ANISOU 1672  CB  GLU B 111    13046  16984   9507  -3342  -2757   -142       C  
ATOM   1673  CG  GLU B 111      34.421  13.191  59.890  1.00108.68           C  
ANISOU 1673  CG  GLU B 111    13628  17950   9714  -3703  -3192     93       C  
ATOM   1674  CD  GLU B 111      32.889  13.237  59.833  1.00111.00           C  
ANISOU 1674  CD  GLU B 111    13536  18554  10084  -3874  -3619    329       C  
ATOM   1675  OE1 GLU B 111      32.330  14.362  59.894  1.00110.05           O  
ANISOU 1675  OE1 GLU B 111    13067  18573  10173  -3649  -3918    727       O  
ATOM   1676  OE2 GLU B 111      32.246  12.165  59.657  1.00109.46           O  
ANISOU 1676  OE2 GLU B 111    13386  18467   9736  -4251  -3657    132       O  
ATOM   1677  N   PHE B 133      41.163  35.972  65.318  1.00 94.82           N  
ANISOU 1677  N   PHE B 133    11128  12249  12648   1156  -1941   3407       N  
ATOM   1678  CA  PHE B 133      40.201  37.074  65.035  1.00100.87           C  
ANISOU 1678  CA  PHE B 133    11702  12806  13817   1404  -2032   3843       C  
ATOM   1679  C   PHE B 133      40.883  38.406  65.400  1.00100.69           C  
ANISOU 1679  C   PHE B 133    11853  12331  14071   1511  -1759   3864       C  
ATOM   1680  O   PHE B 133      41.721  38.860  64.590  1.00104.31           O  
ANISOU 1680  O   PHE B 133    12538  12773  14322   1366  -1797   4018       O  
ATOM   1681  CB  PHE B 133      38.867  36.785  65.738  1.00103.14           C  
ANISOU 1681  CB  PHE B 133    11640  13103  14446   1622  -2049   3845       C  
ATOM   1682  CG  PHE B 133      37.653  37.456  65.144  1.00106.89           C  
ANISOU 1682  CG  PHE B 133    11815  13546  15250   1839  -2269   4368       C  
ATOM   1683  CD1 PHE B 133      37.022  36.927  64.024  1.00109.41           C  
ANISOU 1683  CD1 PHE B 133    11989  14259  15322   1714  -2677   4705       C  
ATOM   1684  CD2 PHE B 133      37.110  38.583  65.739  1.00111.07           C  
ANISOU 1684  CD2 PHE B 133    12194  13656  16350   2163  -2059   4523       C  
ATOM   1685  CE1 PHE B 133      35.893  37.535  63.490  1.00115.81           C  
ANISOU 1685  CE1 PHE B 133    12480  15073  16447   1911  -2913   5233       C  
ATOM   1686  CE2 PHE B 133      35.976  39.188  65.207  1.00117.19           C  
ANISOU 1686  CE2 PHE B 133    12647  14394  17482   2395  -2254   5046       C  
ATOM   1687  CZ  PHE B 133      35.374  38.668  64.081  1.00118.93           C  
ANISOU 1687  CZ  PHE B 133    12696  15039  17453   2272  -2701   5421       C  
ATOM   1688  N   THR B 134      40.575  38.998  66.562  1.00 96.48           N  
ANISOU 1688  N   THR B 134    11243  11444  13971   1726  -1472   3696       N  
ATOM   1689  CA  THR B 134      41.317  40.152  67.142  1.00 93.22           C  
ANISOU 1689  CA  THR B 134    11040  10579  13800   1771  -1148   3584       C  
ATOM   1690  C   THR B 134      42.487  39.638  67.986  1.00 85.50           C  
ANISOU 1690  C   THR B 134    10285   9638  12562   1548   -935   3074       C  
ATOM   1691  O   THR B 134      42.422  38.509  68.463  1.00 78.84           O  
ANISOU 1691  O   THR B 134     9371   9065  11519   1469   -967   2799       O  
ATOM   1692  CB  THR B 134      40.429  41.017  68.042  1.00 96.47           C  
ANISOU 1692  CB  THR B 134    11290  10575  14790   2082   -896   3603       C  
ATOM   1693  OG1 THR B 134      39.108  41.018  67.500  1.00100.70           O  
ANISOU 1693  OG1 THR B 134    11491  11203  15567   2307  -1123   4016       O  
ATOM   1694  CG2 THR B 134      40.933  42.437  68.194  1.00 99.68           C  
ANISOU 1694  CG2 THR B 134    11896  10475  15500   2153   -626   3674       C  
ATOM   1695  N   ARG B 135      43.504  40.463  68.193  1.00 84.63           N  
ANISOU 1695  N   ARG B 135    10421   9254  12477   1449   -725   2972       N  
ATOM   1696  CA  ARG B 135      44.568  40.223  69.194  1.00 81.18           C  
ANISOU 1696  CA  ARG B 135    10164   8789  11891   1255   -495   2510       C  
ATOM   1697  C   ARG B 135      43.955  40.211  70.602  1.00 80.65           C  
ANISOU 1697  C   ARG B 135    10001   8547  12095   1387   -259   2204       C  
ATOM   1698  O   ARG B 135      44.562  39.614  71.501  1.00 77.54           O  
ANISOU 1698  O   ARG B 135     9680   8263  11516   1229   -145   1824       O  
ATOM   1699  CB  ARG B 135      45.625  41.324  69.118  1.00 83.72           C  
ANISOU 1699  CB  ARG B 135    10743   8806  12258   1126   -316   2513       C  
ATOM   1700  CG  ARG B 135      46.545  41.296  67.906  1.00 83.61           C  
ANISOU 1700  CG  ARG B 135    10876   8972  11919    925   -474   2721       C  
ATOM   1701  CD  ARG B 135      47.580  42.401  68.048  1.00 85.63           C  
ANISOU 1701  CD  ARG B 135    11373   8898  12263    783   -253   2675       C  
ATOM   1702  NE  ARG B 135      48.502  42.481  66.923  1.00 86.21           N  
ANISOU 1702  NE  ARG B 135    11594   9111  12051    583   -357   2875       N  
ATOM   1703  CZ  ARG B 135      49.766  42.907  66.983  1.00 85.26           C  
ANISOU 1703  CZ  ARG B 135    11668   8904  11823    344   -207   2749       C  
ATOM   1704  NH1 ARG B 135      50.496  42.916  65.883  1.00 85.92           N  
ANISOU 1704  NH1 ARG B 135    11862   9137  11645    177   -298   2957       N  
ATOM   1705  NH2 ARG B 135      50.312  43.294  68.121  1.00 84.53           N  
ANISOU 1705  NH2 ARG B 135    11656   8599  11860    244     30   2414       N  
ATOM   1706  N   GLN B 136      42.869  40.955  70.827  1.00 84.81           N  
ANISOU 1706  N   GLN B 136    10385   8775  13062   1660   -154   2369       N  
ATOM   1707  CA  GLN B 136      42.112  40.923  72.112  1.00 82.95           C  
ANISOU 1707  CA  GLN B 136    10036   8377  13103   1806     95   2096       C  
ATOM   1708  C   GLN B 136      41.630  39.486  72.327  1.00 77.02           C  
ANISOU 1708  C   GLN B 136     9091   8054  12119   1778    -79   1964       C  
ATOM   1709  O   GLN B 136      41.786  38.978  73.438  1.00 74.29           O  
ANISOU 1709  O   GLN B 136     8780   7753  11692   1695     89   1588       O  
ATOM   1710  CB  GLN B 136      40.965  41.939  72.119  1.00 89.05           C  
ANISOU 1710  CB  GLN B 136    10646   8761  14428   2138    237   2365       C  
ATOM   1711  CG  GLN B 136      41.236  43.186  72.961  1.00 92.81           C  
ANISOU 1711  CG  GLN B 136    11331   8693  15239   2175    658   2173       C  
ATOM   1712  CD  GLN B 136      39.974  43.948  73.315  1.00 99.33           C  
ANISOU 1712  CD  GLN B 136    11957   9131  16651   2532    894   2326       C  
ATOM   1713  OE1 GLN B 136      38.894  43.698  72.772  1.00 99.78           O  
ANISOU 1713  OE1 GLN B 136    11689   9315  16908   2776    702   2672       O  
ATOM   1714  NE2 GLN B 136      40.104  44.891  74.244  1.00102.46           N  
ANISOU 1714  NE2 GLN B 136    12545   9046  17338   2555   1328   2064       N  
ATOM   1715  N   THR B 137      41.106  38.866  71.270  1.00 75.23           N  
ANISOU 1715  N   THR B 137     8686   8132  11763   1814   -408   2271       N  
ATOM   1716  CA  THR B 137      40.515  37.501  71.230  1.00 70.96           C  
ANISOU 1716  CA  THR B 137     7948   7998  11016   1781   -612   2214       C  
ATOM   1717  C   THR B 137      41.588  36.452  71.525  1.00 64.77           C  
ANISOU 1717  C   THR B 137     7335   7484   9788   1508   -624   1879       C  
ATOM   1718  O   THR B 137      41.344  35.545  72.346  1.00 62.79           O  
ANISOU 1718  O   THR B 137     7006   7387   9465   1479   -568   1617       O  
ATOM   1719  CB  THR B 137      39.899  37.241  69.849  1.00 72.94           C  
ANISOU 1719  CB  THR B 137     8033   8500  11177   1810   -979   2642       C  
ATOM   1720  OG1 THR B 137      39.061  38.349  69.509  1.00 77.01           O  
ANISOU 1720  OG1 THR B 137     8392   8742  12125   2068   -978   3021       O  
ATOM   1721  CG2 THR B 137      39.134  35.943  69.766  1.00 71.73           C  
ANISOU 1721  CG2 THR B 137     7663   8727  10862   1769  -1184   2608       C  
ATOM   1722  N   PHE B 138      42.737  36.562  70.867  1.00 62.69           N  
ANISOU 1722  N   PHE B 138     7287   7277   9255   1320   -684   1908       N  
ATOM   1723  CA  PHE B 138      43.873  35.621  71.035  1.00 58.05           C  
ANISOU 1723  CA  PHE B 138     6844   6932   8279   1075   -685   1639       C  
ATOM   1724  C   PHE B 138      44.402  35.698  72.469  1.00 56.20           C  
ANISOU 1724  C   PHE B 138     6697   6560   8095   1016   -419   1269       C  
ATOM   1725  O   PHE B 138      44.645  34.648  73.060  1.00 54.21           O  
ANISOU 1725  O   PHE B 138     6420   6526   7648    919   -414   1037       O  
ATOM   1726  CB  PHE B 138      44.976  35.890  70.015  1.00 57.36           C  
ANISOU 1726  CB  PHE B 138     6949   6895   7949    903   -762   1774       C  
ATOM   1727  CG  PHE B 138      46.136  34.939  70.097  1.00 54.36           C  
ANISOU 1727  CG  PHE B 138     6679   6755   7220    680   -746   1542       C  
ATOM   1728  CD1 PHE B 138      45.934  33.580  70.268  1.00 52.73           C  
ANISOU 1728  CD1 PHE B 138     6378   6831   6824    637   -821   1392       C  
ATOM   1729  CD2 PHE B 138      47.432  35.404  70.001  1.00 54.52           C  
ANISOU 1729  CD2 PHE B 138     6880   6704   7128    515   -642   1488       C  
ATOM   1730  CE1 PHE B 138      47.009  32.711  70.372  1.00 51.04           C  
ANISOU 1730  CE1 PHE B 138     6247   6803   6343    464   -777   1202       C  
ATOM   1731  CE2 PHE B 138      48.499  34.533  70.081  1.00 52.46           C  
ANISOU 1731  CE2 PHE B 138     6675   6662   6594    335   -614   1306       C  
ATOM   1732  CZ  PHE B 138      48.288  33.188  70.267  1.00 50.54           C  
ANISOU 1732  CZ  PHE B 138     6334   6679   6190    323   -676   1170       C  
ATOM   1733  N   LEU B 139      44.562  36.892  73.031  1.00 58.45           N  
ANISOU 1733  N   LEU B 139     7090   6491   8628   1056   -200   1216       N  
ATOM   1734  CA  LEU B 139      45.031  37.027  74.442  1.00 58.62           C  
ANISOU 1734  CA  LEU B 139     7219   6389   8665    953     53    849       C  
ATOM   1735  C   LEU B 139      44.072  36.284  75.368  1.00 57.42           C  
ANISOU 1735  C   LEU B 139     6902   6329   8583   1057    115    677       C  
ATOM   1736  O   LEU B 139      44.543  35.601  76.295  1.00 52.75           O  
ANISOU 1736  O   LEU B 139     6356   5887   7798    910    184    399       O  
ATOM   1737  CB  LEU B 139      45.106  38.497  74.850  1.00 62.53           C  
ANISOU 1737  CB  LEU B 139     7862   6440   9454    987    305    821       C  
ATOM   1738  CG  LEU B 139      45.595  38.742  76.275  1.00 63.40           C  
ANISOU 1738  CG  LEU B 139     8123   6418   9546    827    571    431       C  
ATOM   1739  CD1 LEU B 139      46.862  37.964  76.590  1.00 60.45           C  
ANISOU 1739  CD1 LEU B 139     7837   6350   8781    539    487    240       C  
ATOM   1740  CD2 LEU B 139      45.836  40.229  76.478  1.00 68.48           C  
ANISOU 1740  CD2 LEU B 139     8965   6605  10446    805    822    404       C  
ATOM   1741  N   GLN B 140      42.772  36.456  75.121  1.00 59.73           N  
ANISOU 1741  N   GLN B 140     6997   6536   9159   1300     92    864       N  
ATOM   1742  CA  GLN B 140      41.729  35.789  75.908  1.00 60.29           C  
ANISOU 1742  CA  GLN B 140     6877   6691   9338   1414    159    739       C  
ATOM   1743  C   GLN B 140      41.924  34.278  75.756  1.00 58.22           C  
ANISOU 1743  C   GLN B 140     6547   6844   8729   1282    -47    672       C  
ATOM   1744  O   GLN B 140      41.950  33.585  76.788  1.00 58.68           O  
ANISOU 1744  O   GLN B 140     6605   7004   8684   1208     61    410       O  
ATOM   1745  CB  GLN B 140      40.385  36.298  75.429  1.00 63.69           C  
ANISOU 1745  CB  GLN B 140     7068   6975  10154   1696    133   1030       C  
ATOM   1746  CG  GLN B 140      39.240  35.913  76.337  1.00 64.46           C  
ANISOU 1746  CG  GLN B 140     6956   7068  10466   1840    285    905       C  
ATOM   1747  CD  GLN B 140      37.982  35.910  75.525  1.00 66.38           C  
ANISOU 1747  CD  GLN B 140     6879   7364  10978   2070    105   1269       C  
ATOM   1748  OE1 GLN B 140      36.985  36.542  75.856  1.00 69.13           O  
ANISOU 1748  OE1 GLN B 140     7042   7475  11750   2310    283   1361       O  
ATOM   1749  NE2 GLN B 140      38.057  35.204  74.415  1.00 65.40           N  
ANISOU 1749  NE2 GLN B 140     6687   7559  10603   1984   -248   1488       N  
ATOM   1750  N   PHE B 141      42.072  33.782  74.526  1.00 57.43           N  
ANISOU 1750  N   PHE B 141     6410   6964   8447   1240   -319    897       N  
ATOM   1751  CA  PHE B 141      42.307  32.340  74.260  1.00 56.38           C  
ANISOU 1751  CA  PHE B 141     6243   7188   7990   1104   -488    830       C  
ATOM   1752  C   PHE B 141      43.429  31.820  75.175  1.00 53.95           C  
ANISOU 1752  C   PHE B 141     6088   6952   7458    924   -360    533       C  
ATOM   1753  O   PHE B 141      43.200  30.838  75.869  1.00 52.65           O  
ANISOU 1753  O   PHE B 141     5855   6942   7206    892   -335    372       O  
ATOM   1754  CB  PHE B 141      42.662  32.122  72.789  1.00 58.45           C  
ANISOU 1754  CB  PHE B 141     6547   7619   8042   1023   -733   1069       C  
ATOM   1755  CG  PHE B 141      42.940  30.693  72.388  1.00 56.93           C  
ANISOU 1755  CG  PHE B 141     6356   7747   7527    873   -868    994       C  
ATOM   1756  CD1 PHE B 141      42.020  29.692  72.626  1.00 56.97           C  
ANISOU 1756  CD1 PHE B 141     6193   7920   7531    899   -934    942       C  
ATOM   1757  CD2 PHE B 141      44.101  30.347  71.721  1.00 57.36           C  
ANISOU 1757  CD2 PHE B 141     6578   7920   7296    703   -909    982       C  
ATOM   1758  CE1 PHE B 141      42.264  28.381  72.225  1.00 55.31           C  
ANISOU 1758  CE1 PHE B 141     6009   7963   7043    752  -1031    866       C  
ATOM   1759  CE2 PHE B 141      44.335  29.036  71.314  1.00 55.63           C  
ANISOU 1759  CE2 PHE B 141     6372   7951   6811    577   -989    907       C  
ATOM   1760  CZ  PHE B 141      43.417  28.053  71.562  1.00 53.26           C  
ANISOU 1760  CZ  PHE B 141     5930   7792   6514    598  -1049    845       C  
ATOM   1761  N   LEU B 142      44.583  32.487  75.199  1.00 53.33           N  
ANISOU 1761  N   LEU B 142     6196   6765   7302    804   -284    485       N  
ATOM   1762  CA  LEU B 142      45.750  32.089  76.025  1.00 53.55           C  
ANISOU 1762  CA  LEU B 142     6342   6881   7121    613   -193    253       C  
ATOM   1763  C   LEU B 142      45.382  32.153  77.513  1.00 55.82           C  
ANISOU 1763  C   LEU B 142     6626   7082   7499    613      0      9       C  
ATOM   1764  O   LEU B 142      45.784  31.244  78.259  1.00 59.23           O  
ANISOU 1764  O   LEU B 142     7054   7703   7747    503     11   -147       O  
ATOM   1765  CB  LEU B 142      46.947  33.001  75.727  1.00 54.08           C  
ANISOU 1765  CB  LEU B 142     6583   6825   7140    478   -149    278       C  
ATOM   1766  CG  LEU B 142      47.512  32.914  74.308  1.00 52.83           C  
ANISOU 1766  CG  LEU B 142     6462   6770   6841    433   -306    497       C  
ATOM   1767  CD1 LEU B 142      48.433  34.087  74.016  1.00 54.32           C  
ANISOU 1767  CD1 LEU B 142     6809   6765   7063    328   -232    555       C  
ATOM   1768  CD2 LEU B 142      48.221  31.594  74.085  1.00 48.95           C  
ANISOU 1768  CD2 LEU B 142     5943   6576   6076    320   -387    443       C  
ATOM   1769  N   MET B 143      44.667  33.183  77.951  1.00 57.61           N  
ANISOU 1769  N   MET B 143     6864   7028   7998    727    168    -18       N  
ATOM   1770  CA  MET B 143      44.240  33.305  79.368  1.00 59.53           C  
ANISOU 1770  CA  MET B 143     7129   7170   8318    715    401   -273       C  
ATOM   1771  C   MET B 143      43.334  32.118  79.731  1.00 58.14           C  
ANISOU 1771  C   MET B 143     6770   7205   8113    794    358   -306       C  
ATOM   1772  O   MET B 143      43.394  31.615  80.888  1.00 55.88           O  
ANISOU 1772  O   MET B 143     6517   7006   7706    691    475   -524       O  
ATOM   1773  CB  MET B 143      43.473  34.611  79.580  1.00 66.02           C  
ANISOU 1773  CB  MET B 143     7976   7611   9496    869    624   -271       C  
ATOM   1774  CG  MET B 143      44.363  35.820  79.692  1.00 68.53           C  
ANISOU 1774  CG  MET B 143     8526   7664   9845    737    763   -343       C  
ATOM   1775  SD  MET B 143      43.378  37.273  80.070  1.00 77.06           S  
ANISOU 1775  SD  MET B 143     9647   8241  11391    937   1099   -371       S  
ATOM   1776  CE  MET B 143      44.619  38.562  79.925  1.00 77.94           C  
ANISOU 1776  CE  MET B 143    10056   8068  11489    730   1206   -421       C  
ATOM   1777  N   ASP B 144      42.485  31.706  78.789  1.00 56.67           N  
ANISOU 1777  N   ASP B 144     6399   7104   8029    951    193    -89       N  
ATOM   1778  CA  ASP B 144      41.610  30.533  78.973  1.00 55.68           C  
ANISOU 1778  CA  ASP B 144     6087   7188   7877   1002    128    -98       C  
ATOM   1779  C   ASP B 144      42.515  29.317  79.176  1.00 53.75           C  
ANISOU 1779  C   ASP B 144     5911   7211   7299    819     34   -199       C  
ATOM   1780  O   ASP B 144      42.421  28.680  80.227  1.00 52.64           O  
ANISOU 1780  O   ASP B 144     5766   7156   7078    757    137   -369       O  
ATOM   1781  CB  ASP B 144      40.643  30.382  77.800  1.00 57.64           C  
ANISOU 1781  CB  ASP B 144     6133   7498   8267   1151    -70    173       C  
ATOM   1782  CG  ASP B 144      39.477  31.355  77.784  1.00 60.92           C  
ANISOU 1782  CG  ASP B 144     6388   7679   9077   1378     31    305       C  
ATOM   1783  OD1 ASP B 144      39.365  32.182  78.728  1.00 62.35           O  
ANISOU 1783  OD1 ASP B 144     6637   7605   9448   1433    310    150       O  
ATOM   1784  OD2 ASP B 144      38.679  31.264  76.831  1.00 60.52           O  
ANISOU 1784  OD2 ASP B 144     6143   7707   9144   1488   -162    567       O  
ATOM   1785  N   LEU B 145      43.419  29.068  78.231  1.00 53.44           N  
ANISOU 1785  N   LEU B 145     5942   7280   7081    734   -128    -90       N  
ATOM   1786  CA  LEU B 145      44.370  27.930  78.277  1.00 53.92           C  
ANISOU 1786  CA  LEU B 145     6052   7566   6869    587   -199   -149       C  
ATOM   1787  C   LEU B 145      45.175  27.941  79.587  1.00 51.80           C  
ANISOU 1787  C   LEU B 145     5882   7306   6491    452    -61   -341       C  
ATOM   1788  O   LEU B 145      45.281  26.876  80.218  1.00 51.14           O  
ANISOU 1788  O   LEU B 145     5763   7388   6278    394    -59   -414       O  
ATOM   1789  CB  LEU B 145      45.273  27.973  77.042  1.00 54.20           C  
ANISOU 1789  CB  LEU B 145     6164   7655   6774    525   -331     -7       C  
ATOM   1790  CG  LEU B 145      44.552  27.625  75.739  1.00 57.80           C  
ANISOU 1790  CG  LEU B 145     6539   8189   7232    591   -501    176       C  
ATOM   1791  CD1 LEU B 145      45.493  27.675  74.539  1.00 58.84           C  
ANISOU 1791  CD1 LEU B 145     6781   8378   7195    500   -595    297       C  
ATOM   1792  CD2 LEU B 145      43.881  26.262  75.834  1.00 58.12           C  
ANISOU 1792  CD2 LEU B 145     6469   8408   7205    586   -553    129       C  
ATOM   1793  N   TYR B 146      45.730  29.084  79.971  1.00 50.95           N  
ANISOU 1793  N   TYR B 146     5902   7034   6423    385     41   -408       N  
ATOM   1794  CA  TYR B 146      46.504  29.245  81.228  1.00 52.82           C  
ANISOU 1794  CA  TYR B 146     6249   7292   6527    204    154   -592       C  
ATOM   1795  C   TYR B 146      45.699  28.703  82.419  1.00 53.47           C  
ANISOU 1795  C   TYR B 146     6288   7426   6600    210    272   -740       C  
ATOM   1796  O   TYR B 146      46.248  27.949  83.243  1.00 52.71           O  
ANISOU 1796  O   TYR B 146     6208   7513   6303     72    262   -811       O  
ATOM   1797  CB  TYR B 146      46.820  30.718  81.516  1.00 56.57           C  
ANISOU 1797  CB  TYR B 146     6879   7516   7098    131    292   -678       C  
ATOM   1798  CG  TYR B 146      47.504  30.898  82.850  1.00 58.59           C  
ANISOU 1798  CG  TYR B 146     7262   7815   7185   -102    402   -887       C  
ATOM   1799  CD1 TYR B 146      48.754  30.327  83.069  1.00 57.35           C  
ANISOU 1799  CD1 TYR B 146     7111   7891   6787   -295    281   -868       C  
ATOM   1800  CD2 TYR B 146      46.892  31.557  83.908  1.00 59.04           C  
ANISOU 1800  CD2 TYR B 146     7420   7701   7311   -141    626  -1095       C  
ATOM   1801  CE1 TYR B 146      49.408  30.462  84.279  1.00 58.21           C  
ANISOU 1801  CE1 TYR B 146     7319   8088   6708   -543    335  -1024       C  
ATOM   1802  CE2 TYR B 146      47.527  31.680  85.134  1.00 60.89           C  
ANISOU 1802  CE2 TYR B 146     7795   8011   7329   -406    711  -1293       C  
ATOM   1803  CZ  TYR B 146      48.790  31.133  85.323  1.00 60.58           C  
ANISOU 1803  CZ  TYR B 146     7753   8235   7028   -618    541  -1245       C  
ATOM   1804  OH  TYR B 146      49.442  31.231  86.523  1.00 60.10           O  
ANISOU 1804  OH  TYR B 146     7812   8296   6726   -911    579  -1404       O  
ATOM   1805  N   ASN B 147      44.422  29.102  82.497  1.00 53.31           N  
ANISOU 1805  N   ASN B 147     6201   7247   6807    370    388   -763       N  
ATOM   1806  CA  ASN B 147      43.527  28.843  83.637  1.00 50.99           C  
ANISOU 1806  CA  ASN B 147     5873   6948   6551    385    565   -919       C  
ATOM   1807  C   ASN B 147      43.107  27.374  83.612  1.00 48.42           C  
ANISOU 1807  C   ASN B 147     5402   6861   6135    415    455   -856       C  
ATOM   1808  O   ASN B 147      43.145  26.732  84.663  1.00 47.90           O  
ANISOU 1808  O   ASN B 147     5362   6917   5918    308    530   -968       O  
ATOM   1809  CB  ASN B 147      42.416  29.877  83.624  1.00 55.48           C  
ANISOU 1809  CB  ASN B 147     6401   7237   7442    559    752   -942       C  
ATOM   1810  CG  ASN B 147      42.864  31.184  84.263  1.00 59.08           C  
ANISOU 1810  CG  ASN B 147     7068   7440   7937    457    970  -1114       C  
ATOM   1811  OD1 ASN B 147      42.974  31.285  85.494  1.00 58.18           O  
ANISOU 1811  OD1 ASN B 147     7087   7319   7697    298   1161  -1345       O  
ATOM   1812  ND2 ASN B 147      43.070  32.202  83.439  1.00 59.32           N  
ANISOU 1812  ND2 ASN B 147     7145   7252   8141    530    957  -1006       N  
ATOM   1813  N   ILE B 148      42.805  26.808  82.450  1.00 48.58           N  
ANISOU 1813  N   ILE B 148     5293   6954   6210    523    278   -679       N  
ATOM   1814  CA  ILE B 148      42.432  25.364  82.350  1.00 47.48           C  
ANISOU 1814  CA  ILE B 148     5037   7016   5985    524    184   -632       C  
ATOM   1815  C   ILE B 148      43.608  24.540  82.846  1.00 42.53           C  
ANISOU 1815  C   ILE B 148     4499   6555   5102    367    143   -662       C  
ATOM   1816  O   ILE B 148      43.414  23.698  83.698  1.00 41.90           O  
ANISOU 1816  O   ILE B 148     4397   6583   4937    314    198   -719       O  
ATOM   1817  CB  ILE B 148      41.957  24.979  80.930  1.00 49.26           C  
ANISOU 1817  CB  ILE B 148     5144   7288   6283    618      0   -454       C  
ATOM   1818  CG1 ILE B 148      40.567  25.561  80.658  1.00 52.59           C  
ANISOU 1818  CG1 ILE B 148     5403   7599   6980    778     27   -388       C  
ATOM   1819  CG2 ILE B 148      41.927  23.474  80.738  1.00 49.21           C  
ANISOU 1819  CG2 ILE B 148     5083   7471   6143    561    -89   -431       C  
ATOM   1820  CD1 ILE B 148      40.314  25.916  79.215  1.00 53.93           C  
ANISOU 1820  CD1 ILE B 148     5502   7755   7231    855   -164   -178       C  
ATOM   1821  N   PHE B 149      44.802  24.819  82.359  1.00 43.50           N  
ANISOU 1821  N   PHE B 149     4709   6694   5124    296     58   -607       N  
ATOM   1822  CA  PHE B 149      46.011  24.038  82.718  1.00 42.48           C  
ANISOU 1822  CA  PHE B 149     4617   6729   4792    167      5   -583       C  
ATOM   1823  C   PHE B 149      46.378  24.291  84.177  1.00 45.23           C  
ANISOU 1823  C   PHE B 149     5044   7121   5017     19    104   -705       C  
ATOM   1824  O   PHE B 149      46.685  23.338  84.886  1.00 49.07           O  
ANISOU 1824  O   PHE B 149     5506   7766   5369    -53     90   -685       O  
ATOM   1825  CB  PHE B 149      47.134  24.317  81.741  1.00 41.61           C  
ANISOU 1825  CB  PHE B 149     4546   6624   4638    135    -92   -480       C  
ATOM   1826  CG  PHE B 149      46.964  23.569  80.439  1.00 41.07           C  
ANISOU 1826  CG  PHE B 149     4421   6592   4590    221   -186   -364       C  
ATOM   1827  CD1 PHE B 149      47.065  22.193  80.405  1.00 40.36           C  
ANISOU 1827  CD1 PHE B 149     4278   6622   4432    221   -202   -330       C  
ATOM   1828  CD2 PHE B 149      46.726  24.241  79.257  1.00 42.07           C  
ANISOU 1828  CD2 PHE B 149     4566   6626   4790    282   -248   -287       C  
ATOM   1829  CE1 PHE B 149      46.932  21.495  79.218  1.00 42.30           C  
ANISOU 1829  CE1 PHE B 149     4509   6888   4671    260   -258   -262       C  
ATOM   1830  CE2 PHE B 149      46.622  23.544  78.067  1.00 45.00           C  
ANISOU 1830  CE2 PHE B 149     4918   7056   5123    310   -334   -196       C  
ATOM   1831  CZ  PHE B 149      46.712  22.172  78.048  1.00 44.22           C  
ANISOU 1831  CZ  PHE B 149     4785   7070   4946    290   -329   -204       C  
ATOM   1832  N   LEU B 150      46.275  25.526  84.637  1.00 45.33           N  
ANISOU 1832  N   LEU B 150     5159   6990   5072    -32    213   -828       N  
ATOM   1833  CA  LEU B 150      46.491  25.850  86.056  1.00 45.18           C  
ANISOU 1833  CA  LEU B 150     5252   7008   4903   -216    330   -985       C  
ATOM   1834  C   LEU B 150      45.555  25.002  86.907  1.00 46.53           C  
ANISOU 1834  C   LEU B 150     5373   7261   5043   -193    423  -1040       C  
ATOM   1835  O   LEU B 150      46.023  24.488  87.963  1.00 46.32           O  
ANISOU 1835  O   LEU B 150     5396   7407   4795   -363    425  -1065       O  
ATOM   1836  CB  LEU B 150      46.220  27.337  86.234  1.00 47.38           C  
ANISOU 1836  CB  LEU B 150     5663   7043   5296   -241    491  -1137       C  
ATOM   1837  CG  LEU B 150      46.531  27.928  87.602  1.00 49.77           C  
ANISOU 1837  CG  LEU B 150     6143   7347   5421   -484    639  -1345       C  
ATOM   1838  CD1 LEU B 150      48.055  27.913  87.843  1.00 49.11           C  
ANISOU 1838  CD1 LEU B 150     6119   7448   5093   -732    482  -1296       C  
ATOM   1839  CD2 LEU B 150      45.919  29.338  87.667  1.00 50.92           C  
ANISOU 1839  CD2 LEU B 150     6414   7168   5764   -448    871  -1516       C  
ATOM   1840  N   LYS B 151      44.288  24.870  86.472  1.00 47.83           N  
ANISOU 1840  N   LYS B 151     5431   7323   5416     -7    489  -1037       N  
ATOM   1841  CA  LYS B 151      43.244  24.174  87.254  1.00 48.61           C  
ANISOU 1841  CA  LYS B 151     5467   7474   5526     15    614  -1100       C  
ATOM   1842  C   LYS B 151      43.640  22.703  87.387  1.00 49.74           C  
ANISOU 1842  C   LYS B 151     5550   7834   5513    -32    490   -976       C  
ATOM   1843  O   LYS B 151      43.639  22.149  88.537  1.00 52.77           O  
ANISOU 1843  O   LYS B 151     5979   8342   5728   -158    562  -1017       O  
ATOM   1844  CB  LYS B 151      41.877  24.302  86.585  1.00 50.22           C  
ANISOU 1844  CB  LYS B 151     5518   7547   6017    224    671  -1076       C  
ATOM   1845  CG  LYS B 151      40.738  23.625  87.328  1.00 51.09           C  
ANISOU 1845  CG  LYS B 151     5532   7704   6174    248    817  -1135       C  
ATOM   1846  CD  LYS B 151      40.996  23.730  88.798  1.00 53.68           C  
ANISOU 1846  CD  LYS B 151     6017   8085   6291     64    994  -1297       C  
ATOM   1847  CE  LYS B 151      39.763  23.743  89.647  1.00 58.47           C  
ANISOU 1847  CE  LYS B 151     6579   8640   6996     90   1257  -1428       C  
ATOM   1848  NZ  LYS B 151      39.994  24.489  90.906  1.00 61.63           N  
ANISOU 1848  NZ  LYS B 151     7193   8996   7226    -89   1490  -1645       N  
ATOM   1849  N   ILE B 152      43.991  22.099  86.252  1.00 45.87           N  
ANISOU 1849  N   ILE B 152     4979   7377   5072     53    325   -825       N  
ATOM   1850  CA  ILE B 152      44.490  20.702  86.206  1.00 45.57           C  
ANISOU 1850  CA  ILE B 152     4891   7491   4930     28    229   -695       C  
ATOM   1851  C   ILE B 152      45.620  20.539  87.237  1.00 44.84           C  
ANISOU 1851  C   ILE B 152     4875   7544   4615   -140    206   -663       C  
ATOM   1852  O   ILE B 152      45.612  19.536  87.998  1.00 43.12           O  
ANISOU 1852  O   ILE B 152     4638   7449   4296   -194    219   -599       O  
ATOM   1853  CB  ILE B 152      44.944  20.378  84.774  1.00 43.72           C  
ANISOU 1853  CB  ILE B 152     4609   7235   4765    115     95   -575       C  
ATOM   1854  CG1 ILE B 152      43.749  20.198  83.840  1.00 43.61           C  
ANISOU 1854  CG1 ILE B 152     4503   7146   4918    236     79   -572       C  
ATOM   1855  CG2 ILE B 152      45.885  19.181  84.772  1.00 43.27           C  
ANISOU 1855  CG2 ILE B 152     4534   7296   4610     79     34   -446       C  
ATOM   1856  CD1 ILE B 152      44.117  20.385  82.384  1.00 45.18           C  
ANISOU 1856  CD1 ILE B 152     4704   7306   5157    288    -41   -488       C  
ATOM   1857  N   ASP B 153      46.573  21.470  87.247  1.00 46.54           N  
ANISOU 1857  N   ASP B 153     5166   7756   4759   -234    160   -682       N  
ATOM   1858  CA  ASP B 153      47.754  21.385  88.137  1.00 52.13           C  
ANISOU 1858  CA  ASP B 153     5918   8638   5248   -425     91   -621       C  
ATOM   1859  C   ASP B 153      47.227  21.359  89.587  1.00 54.68           C  
ANISOU 1859  C   ASP B 153     6328   9043   5403   -574    204   -730       C  
ATOM   1860  O   ASP B 153      47.661  20.506  90.399  1.00 53.66           O  
ANISOU 1860  O   ASP B 153     6180   9103   5102   -679    147   -608       O  
ATOM   1861  CB  ASP B 153      48.739  22.528  87.850  1.00 56.36           C  
ANISOU 1861  CB  ASP B 153     6519   9142   5751   -529     33   -649       C  
ATOM   1862  CG  ASP B 153      49.639  22.384  86.627  1.00 60.13           C  
ANISOU 1862  CG  ASP B 153     6911   9614   6321   -444    -85   -497       C  
ATOM   1863  OD1 ASP B 153      49.249  21.668  85.637  1.00 63.66           O  
ANISOU 1863  OD1 ASP B 153     7279  10003   6903   -265    -97   -421       O  
ATOM   1864  OD2 ASP B 153      50.740  23.007  86.662  1.00 66.13           O  
ANISOU 1864  OD2 ASP B 153     7690  10429   7006   -581   -155   -465       O  
ATOM   1865  N   ASP B 154      46.276  22.241  89.882  1.00 55.27           N  
ANISOU 1865  N   ASP B 154     6490   8970   5537   -572    378   -938       N  
ATOM   1866  CA  ASP B 154      45.707  22.410  91.231  1.00 58.42           C  
ANISOU 1866  CA  ASP B 154     7008   9414   5774   -729    548  -1095       C  
ATOM   1867  C   ASP B 154      44.953  21.150  91.619  1.00 57.87           C  
ANISOU 1867  C   ASP B 154     6852   9436   5698   -668    589  -1012       C  
ATOM   1868  O   ASP B 154      44.911  20.820  92.813  1.00 60.59           O  
ANISOU 1868  O   ASP B 154     7280   9923   5816   -842    655  -1034       O  
ATOM   1869  CB  ASP B 154      44.828  23.652  91.271  1.00 61.75           C  
ANISOU 1869  CB  ASP B 154     7521   9598   6340   -690    773  -1334       C  
ATOM   1870  CG  ASP B 154      45.655  24.920  91.240  1.00 65.48           C  
ANISOU 1870  CG  ASP B 154     8138   9982   6758   -831    770  -1441       C  
ATOM   1871  OD1 ASP B 154      46.875  24.827  91.027  1.00 69.71           O  
ANISOU 1871  OD1 ASP B 154     8667  10651   7168   -939    570  -1315       O  
ATOM   1872  OD2 ASP B 154      45.079  25.987  91.409  1.00 71.89           O  
ANISOU 1872  OD2 ASP B 154     9058  10577   7677   -828    981  -1643       O  
ATOM   1873  N   LEU B 155      44.337  20.468  90.670  1.00 56.98           N  
ANISOU 1873  N   LEU B 155     6593   9247   5809   -457    559   -923       N  
ATOM   1874  CA  LEU B 155      43.478  19.325  91.063  1.00 55.62           C  
ANISOU 1874  CA  LEU B 155     6348   9132   5653   -420    631   -871       C  
ATOM   1875  C   LEU B 155      44.393  18.136  91.339  1.00 53.45           C  
ANISOU 1875  C   LEU B 155     6047   9032   5227   -485    486   -648       C  
ATOM   1876  O   LEU B 155      44.055  17.346  92.230  1.00 53.53           O  
ANISOU 1876  O   LEU B 155     6072   9144   5122   -563    551   -595       O  
ATOM   1877  CB  LEU B 155      42.410  19.077  89.997  1.00 54.73           C  
ANISOU 1877  CB  LEU B 155     6089   8879   5824   -214    655   -874       C  
ATOM   1878  CG  LEU B 155      41.184  19.985  90.111  1.00 55.45           C  
ANISOU 1878  CG  LEU B 155     6155   8824   6086   -145    850  -1052       C  
ATOM   1879  CD1 LEU B 155      40.372  19.975  88.840  1.00 53.98           C  
ANISOU 1879  CD1 LEU B 155     5802   8525   6183     47    793  -1004       C  
ATOM   1880  CD2 LEU B 155      40.307  19.572  91.269  1.00 58.53           C  
ANISOU 1880  CD2 LEU B 155     6557   9269   6412   -225   1057  -1135       C  
ATOM   1881  N   PHE B 156      45.542  18.071  90.672  1.00 52.61           N  
ANISOU 1881  N   PHE B 156     5905   8958   5126   -460    316   -511       N  
ATOM   1882  CA  PHE B 156      46.654  17.146  91.034  1.00 56.37           C  
ANISOU 1882  CA  PHE B 156     6340   9602   5476   -524    181   -270       C  
ATOM   1883  C   PHE B 156      47.087  17.362  92.497  1.00 60.46           C  
ANISOU 1883  C   PHE B 156     6958  10321   5693   -769    169   -252       C  
ATOM   1884  O   PHE B 156      47.058  16.408  93.294  1.00 59.98           O  
ANISOU 1884  O   PHE B 156     6885  10388   5514   -832    165    -99       O  
ATOM   1885  CB  PHE B 156      47.841  17.311  90.078  1.00 52.86           C  
ANISOU 1885  CB  PHE B 156     5827   9149   5106   -462     36   -153       C  
ATOM   1886  CG  PHE B 156      47.623  16.780  88.685  1.00 51.59           C  
ANISOU 1886  CG  PHE B 156     5584   8838   5178   -260     37   -119       C  
ATOM   1887  CD1 PHE B 156      46.519  15.989  88.371  1.00 55.71           C  
ANISOU 1887  CD1 PHE B 156     6077   9266   5822   -160    125   -153       C  
ATOM   1888  CD2 PHE B 156      48.534  17.051  87.685  1.00 49.34           C  
ANISOU 1888  CD2 PHE B 156     5258   8517   4971   -200    -44    -57       C  
ATOM   1889  CE1 PHE B 156      46.308  15.534  87.076  1.00 54.42           C  
ANISOU 1889  CE1 PHE B 156     5865   8980   5829    -26    118   -144       C  
ATOM   1890  CE2 PHE B 156      48.353  16.554  86.403  1.00 50.87           C  
ANISOU 1890  CE2 PHE B 156     5410   8586   5332    -51    -29    -41       C  
ATOM   1891  CZ  PHE B 156      47.237  15.807  86.095  1.00 53.46           C  
ANISOU 1891  CZ  PHE B 156     5729   8826   5754     24     45    -92       C  
ATOM   1892  N   LEU B 157      47.470  18.590  92.841  1.00 63.98           N  
ANISOU 1892  N   LEU B 157     7514  10791   6005   -927    166   -402       N  
ATOM   1893  CA  LEU B 157      47.932  18.982  94.194  1.00 68.34           C  
ANISOU 1893  CA  LEU B 157     8198  11547   6219  -1226    147   -429       C  
ATOM   1894  C   LEU B 157      46.825  18.777  95.241  1.00 70.49           C  
ANISOU 1894  C   LEU B 157     8585  11842   6352  -1322    346   -559       C  
ATOM   1895  O   LEU B 157      47.158  18.337  96.344  1.00 72.77           O  
ANISOU 1895  O   LEU B 157     8937  12357   6354  -1533    296   -445       O  
ATOM   1896  CB  LEU B 157      48.403  20.439  94.140  1.00 71.75           C  
ANISOU 1896  CB  LEU B 157     8749  11926   6584  -1373    151   -628       C  
ATOM   1897  CG  LEU B 157      49.624  20.678  93.243  1.00 72.70           C  
ANISOU 1897  CG  LEU B 157     8758  12063   6801  -1333    -43   -484       C  
ATOM   1898  CD1 LEU B 157      50.092  22.134  93.290  1.00 74.18           C  
ANISOU 1898  CD1 LEU B 157     9083  12194   6906  -1522    -28   -684       C  
ATOM   1899  CD2 LEU B 157      50.749  19.728  93.622  1.00 71.80           C  
ANISOU 1899  CD2 LEU B 157     8506  12213   6559  -1411   -260   -157       C  
ATOM   1900  N   GLU B 158      45.559  19.072  94.936  1.00 69.00           N  
ANISOU 1900  N   GLU B 158     8413  11448   6356  -1182    563   -767       N  
ATOM   1901  CA  GLU B 158      44.458  18.879  95.918  1.00 68.96           C  
ANISOU 1901  CA  GLU B 158     8497  11457   6247  -1266    794   -897       C  
ATOM   1902  C   GLU B 158      44.237  17.387  96.198  1.00 66.19           C  
ANISOU 1902  C   GLU B 158     8052  11219   5876  -1224    752   -658       C  
ATOM   1903  O   GLU B 158      43.548  17.082  97.145  1.00 71.35           O  
ANISOU 1903  O   GLU B 158     8785  11941   6382  -1341    913   -707       O  
ATOM   1904  CB  GLU B 158      43.129  19.449  95.438  1.00 72.54           C  
ANISOU 1904  CB  GLU B 158     8919  11660   6979  -1090   1036  -1127       C  
ATOM   1905  CG  GLU B 158      43.014  20.956  95.479  1.00 78.84           C  
ANISOU 1905  CG  GLU B 158     9850  12299   7805  -1143   1190  -1399       C  
ATOM   1906  CD  GLU B 158      41.845  21.444  94.632  1.00 84.36           C  
ANISOU 1906  CD  GLU B 158    10431  12733   8888   -882   1358  -1521       C  
ATOM   1907  OE1 GLU B 158      40.743  20.789  94.687  1.00 83.01           O  
ANISOU 1907  OE1 GLU B 158    10143  12538   8858   -771   1489  -1511       O  
ATOM   1908  OE2 GLU B 158      42.042  22.440  93.864  1.00 88.74           O  
ANISOU 1908  OE2 GLU B 158    10986  13112   9616   -787   1340  -1593       O  
ATOM   1909  N   ASN B 159      44.754  16.477  95.385  1.00 63.88           N  
ANISOU 1909  N   ASN B 159     7606  10922   5744  -1062    577   -416       N  
ATOM   1910  CA  ASN B 159      44.658  15.013  95.630  1.00 61.43           C  
ANISOU 1910  CA  ASN B 159     7217  10681   5441  -1021    547   -166       C  
ATOM   1911  C   ASN B 159      46.081  14.469  95.526  1.00 59.08           C  
ANISOU 1911  C   ASN B 159     6842  10517   5085  -1030    305    137       C  
ATOM   1912  O   ASN B 159      46.285  13.485  94.819  1.00 52.87           O  
ANISOU 1912  O   ASN B 159     5931   9651   4505   -854    251    327       O  
ATOM   1913  CB  ASN B 159      43.668  14.318  94.689  1.00 60.78           C  
ANISOU 1913  CB  ASN B 159     7014  10403   5677   -798    639   -188       C  
ATOM   1914  CG  ASN B 159      42.401  15.118  94.445  1.00 62.41           C  
ANISOU 1914  CG  ASN B 159     7223  10460   6028   -740    834   -472       C  
ATOM   1915  OD1 ASN B 159      41.350  14.861  95.049  1.00 63.07           O  
ANISOU 1915  OD1 ASN B 159     7316  10538   6107   -782   1023   -553       O  
ATOM   1916  ND2 ASN B 159      42.482  16.080  93.535  1.00 58.50           N  
ANISOU 1916  ND2 ASN B 159     6699   9839   5687   -634    796   -600       N  
ATOM   1917  N   LYS B 160      47.011  15.115  96.239  1.00 62.03           N  
ANISOU 1917  N   LYS B 160     7290  11089   5190  -1245    180    174       N  
ATOM   1918  CA  LYS B 160      48.468  14.814  96.241  1.00 64.19           C  
ANISOU 1918  CA  LYS B 160     7455  11533   5397  -1287    -68    476       C  
ATOM   1919  C   LYS B 160      48.696  13.320  96.443  1.00 63.91           C  
ANISOU 1919  C   LYS B 160     7302  11553   5428  -1192   -127    835       C  
ATOM   1920  O   LYS B 160      49.621  12.786  95.835  1.00 64.34           O  
ANISOU 1920  O   LYS B 160     7194  11598   5653  -1053   -256   1081       O  
ATOM   1921  CB  LYS B 160      49.220  15.604  97.313  1.00 67.79           C  
ANISOU 1921  CB  LYS B 160     8023  12256   5478  -1618   -190    474       C  
ATOM   1922  CG  LYS B 160      48.673  15.536  98.731  1.00 73.00           C  
ANISOU 1922  CG  LYS B 160     8861  13094   5780  -1887   -103    431       C  
ATOM   1923  CD  LYS B 160      49.094  16.783  99.549  1.00 76.80           C  
ANISOU 1923  CD  LYS B 160     9534  13747   5896  -2244   -134    228       C  
ATOM   1924  CE  LYS B 160      49.242  16.570 101.047  1.00 81.33           C  
ANISOU 1924  CE  LYS B 160    10257  14641   6001  -2605   -188    337       C  
ATOM   1925  NZ  LYS B 160      50.405  17.323 101.582  1.00 84.00           N  
ANISOU 1925  NZ  LYS B 160    10649  15247   6017  -2943   -418    378       N  
ATOM   1926  N   THR B 161      47.869  12.654  97.231  1.00 66.07           N  
ANISOU 1926  N   THR B 161     7650  11856   5597  -1254     -7    867       N  
ATOM   1927  CA  THR B 161      48.043  11.214  97.538  1.00 68.65           C  
ANISOU 1927  CA  THR B 161     7886  12216   5982  -1180    -43   1231       C  
ATOM   1928  C   THR B 161      47.741  10.420  96.264  1.00 63.75           C  
ANISOU 1928  C   THR B 161     7148  11305   5767   -880     46   1243       C  
ATOM   1929  O   THR B 161      48.648   9.781  95.745  1.00 64.63           O  
ANISOU 1929  O   THR B 161     7119  11378   6057   -736    -51   1500       O  
ATOM   1930  CB  THR B 161      47.257  10.846  98.808  1.00 71.39           C  
ANISOU 1930  CB  THR B 161     8374  12692   6059  -1377     67   1252       C  
ATOM   1931  OG1 THR B 161      47.883  11.603  99.851  1.00 70.97           O  
ANISOU 1931  OG1 THR B 161     8427  12934   5604  -1682    -65   1271       O  
ATOM   1932  CG2 THR B 161      47.283   9.366  99.122  1.00 71.87           C  
ANISOU 1932  CG2 THR B 161     8361  12743   6201  -1299     63   1623       C  
ATOM   1933  N   TYR B 162      46.521  10.507  95.760  1.00 62.84           N  
ANISOU 1933  N   TYR B 162     7084  10997   5793   -802    233    967       N  
ATOM   1934  CA  TYR B 162      46.045   9.780  94.556  1.00 60.84           C  
ANISOU 1934  CA  TYR B 162     6753  10482   5881   -578    326    929       C  
ATOM   1935  C   TYR B 162      46.978  10.003  93.350  1.00 57.99           C  
ANISOU 1935  C   TYR B 162     6295  10027   5710   -421    224    952       C  
ATOM   1936  O   TYR B 162      47.203   9.048  92.586  1.00 60.52           O  
ANISOU 1936  O   TYR B 162     6545  10186   6263   -262    260   1080       O  
ATOM   1937  CB  TYR B 162      44.610  10.208  94.214  1.00 59.53           C  
ANISOU 1937  CB  TYR B 162     6634  10186   5796   -567    496    603       C  
ATOM   1938  CG  TYR B 162      43.960   9.234  93.285  1.00 57.90           C  
ANISOU 1938  CG  TYR B 162     6368   9765   5867   -423    589    596       C  
ATOM   1939  CD1 TYR B 162      43.305   8.141  93.790  1.00 59.58           C  
ANISOU 1939  CD1 TYR B 162     6594   9935   6108   -459    709    703       C  
ATOM   1940  CD2 TYR B 162      44.138   9.313  91.918  1.00 59.48           C  
ANISOU 1940  CD2 TYR B 162     6512   9811   6278   -278    553    513       C  
ATOM   1941  CE1 TYR B 162      42.753   7.185  92.965  1.00 60.65           C  
ANISOU 1941  CE1 TYR B 162     6691   9866   6486   -367    799    694       C  
ATOM   1942  CE2 TYR B 162      43.594   8.361  91.067  1.00 59.89           C  
ANISOU 1942  CE2 TYR B 162     6535   9674   6546   -194    638    499       C  
ATOM   1943  CZ  TYR B 162      42.897   7.292  91.601  1.00 60.44           C  
ANISOU 1943  CZ  TYR B 162     6621   9692   6650   -244    761    581       C  
ATOM   1944  OH  TYR B 162      42.341   6.307  90.844  1.00 63.28           O  
ANISOU 1944  OH  TYR B 162     6972   9861   7209   -206    858    556       O  
ATOM   1945  N   PHE B 163      47.480  11.223  93.147  1.00 54.47           N  
ANISOU 1945  N   PHE B 163     5861   9656   5176   -472    129    817       N  
ATOM   1946  CA  PHE B 163      48.258  11.617  91.940  1.00 53.91           C  
ANISOU 1946  CA  PHE B 163     5714   9493   5273   -342     57    796       C  
ATOM   1947  C   PHE B 163      49.758  11.763  92.261  1.00 52.69           C  
ANISOU 1947  C   PHE B 163     5466   9517   5036   -394   -116   1046       C  
ATOM   1948  O   PHE B 163      50.455  12.558  91.617  1.00 50.25           O  
ANISOU 1948  O   PHE B 163     5119   9212   4763   -380   -191    986       O  
ATOM   1949  CB  PHE B 163      47.679  12.904  91.328  1.00 52.81           C  
ANISOU 1949  CB  PHE B 163     5642   9277   5144   -351     88    476       C  
ATOM   1950  CG  PHE B 163      46.281  12.794  90.765  1.00 50.41           C  
ANISOU 1950  CG  PHE B 163     5367   8804   4983   -271    228    269       C  
ATOM   1951  CD1 PHE B 163      45.979  11.894  89.755  1.00 48.28           C  
ANISOU 1951  CD1 PHE B 163     5046   8372   4923   -132    277    295       C  
ATOM   1952  CD2 PHE B 163      45.278  13.628  91.218  1.00 49.91           C  
ANISOU 1952  CD2 PHE B 163     5373   8742   4849   -347    319     46       C  
ATOM   1953  CE1 PHE B 163      44.705  11.819  89.223  1.00 45.71           C  
ANISOU 1953  CE1 PHE B 163     4723   7927   4714    -95    370    121       C  
ATOM   1954  CE2 PHE B 163      43.992  13.518  90.710  1.00 49.05           C  
ANISOU 1954  CE2 PHE B 163     5237   8500   4898   -272    432   -104       C  
ATOM   1955  CZ  PHE B 163      43.712  12.622  89.711  1.00 45.71           C  
ANISOU 1955  CZ  PHE B 163     4748   7954   4664   -158    435    -58       C  
ATOM   1956  N   SER B 164      50.278  11.004  93.219  1.00 55.19           N  
ANISOU 1956  N   SER B 164     5726   9989   5253   -458   -189   1349       N  
ATOM   1957  CA  SER B 164      51.677  11.188  93.709  1.00 58.34           C  
ANISOU 1957  CA  SER B 164     5999  10620   5545   -548   -393   1628       C  
ATOM   1958  C   SER B 164      52.659  10.979  92.549  1.00 56.70           C  
ANISOU 1958  C   SER B 164     5623  10297   5620   -347   -410   1749       C  
ATOM   1959  O   SER B 164      53.542  11.813  92.353  1.00 55.24           O  
ANISOU 1959  O   SER B 164     5369  10227   5392   -416   -534   1752       O  
ATOM   1960  CB  SER B 164      51.988  10.305  94.868  1.00 61.27           C  
ANISOU 1960  CB  SER B 164     6318  11175   5786   -632   -477   1984       C  
ATOM   1961  OG  SER B 164      51.646   8.969  94.547  1.00 63.56           O  
ANISOU 1961  OG  SER B 164     6561  11260   6329   -426   -339   2148       O  
ATOM   1962  N   ILE B 165      52.452   9.934  91.753  1.00 56.66           N  
ANISOU 1962  N   ILE B 165     5575  10052   5898   -122   -260   1809       N  
ATOM   1963  CA  ILE B 165      53.298   9.617  90.564  1.00 53.98           C  
ANISOU 1963  CA  ILE B 165     5105   9559   5846     79   -203   1893       C  
ATOM   1964  C   ILE B 165      53.375  10.831  89.646  1.00 52.90           C  
ANISOU 1964  C   ILE B 165     5018   9390   5690     53   -219   1608       C  
ATOM   1965  O   ILE B 165      54.444  11.053  89.115  1.00 55.51           O  
ANISOU 1965  O   ILE B 165     5216   9748   6126    107   -261   1719       O  
ATOM   1966  CB  ILE B 165      52.779   8.391  89.804  1.00 51.70           C  
ANISOU 1966  CB  ILE B 165     4846   8973   5825    277     16   1889       C  
ATOM   1967  CG1 ILE B 165      52.889   7.124  90.661  1.00 52.80           C  
ANISOU 1967  CG1 ILE B 165     4916   9106   6037    329     48   2232       C  
ATOM   1968  CG2 ILE B 165      53.507   8.276  88.479  1.00 51.31           C  
ANISOU 1968  CG2 ILE B 165     4721   8750   6022    447    120   1870       C  
ATOM   1969  CD1 ILE B 165      52.639   5.844  89.926  1.00 52.76           C  
ANISOU 1969  CD1 ILE B 165     4930   8778   6336    522    286   2271       C  
ATOM   1970  N   LEU B 166      52.301  11.600  89.467  1.00 54.26           N  
ANISOU 1970  N   LEU B 166     5358   9504   5751    -22   -180   1278       N  
ATOM   1971  CA  LEU B 166      52.373  12.803  88.590  1.00 54.83           C  
ANISOU 1971  CA  LEU B 166     5480   9532   5818    -41   -199   1042       C  
ATOM   1972  C   LEU B 166      53.089  13.932  89.328  1.00 59.13           C  
ANISOU 1972  C   LEU B 166     6011  10299   6156   -241   -362   1055       C  
ATOM   1973  O   LEU B 166      53.890  14.610  88.679  1.00 60.37           O  
ANISOU 1973  O   LEU B 166     6112  10464   6360   -244   -410   1045       O  
ATOM   1974  CB  LEU B 166      50.978  13.212  88.128  1.00 51.43           C  
ANISOU 1974  CB  LEU B 166     5202   8953   5384    -33   -103    733       C  
ATOM   1975  CG  LEU B 166      50.454  12.422  86.930  1.00 50.42           C  
ANISOU 1975  CG  LEU B 166     5092   8605   5459    126     28    666       C  
ATOM   1976  CD1 LEU B 166      48.933  12.500  86.839  1.00 48.71           C  
ANISOU 1976  CD1 LEU B 166     4977   8298   5232    108     98    442       C  
ATOM   1977  CD2 LEU B 166      51.092  12.909  85.637  1.00 49.36           C  
ANISOU 1977  CD2 LEU B 166     4944   8390   5420    196     31    611       C  
ATOM   1978  N   ILE B 167      52.927  14.012  90.651  1.00 62.68           N  
ANISOU 1978  N   ILE B 167     6503  10934   6377   -421   -439   1108       N  
ATOM   1979  CA  ILE B 167      53.478  15.118  91.488  1.00 65.02           C  
ANISOU 1979  CA  ILE B 167     6836  11453   6413   -682   -586   1073       C  
ATOM   1980  C   ILE B 167      54.983  14.892  91.579  1.00 66.18           C  
ANISOU 1980  C   ILE B 167     6766  11788   6592   -712   -753   1400       C  
ATOM   1981  O   ILE B 167      55.750  15.746  91.146  1.00 66.10           O  
ANISOU 1981  O   ILE B 167     6705  11819   6588   -782   -826   1360       O  
ATOM   1982  CB  ILE B 167      52.821  15.158  92.888  1.00 67.88           C  
ANISOU 1982  CB  ILE B 167     7333  11968   6488   -893   -594   1027       C  
ATOM   1983  CG1 ILE B 167      51.294  14.981  92.837  1.00 68.39           C  
ANISOU 1983  CG1 ILE B 167     7545  11845   6593   -812   -396    787       C  
ATOM   1984  CG2 ILE B 167      53.257  16.410  93.641  1.00 67.14           C  
ANISOU 1984  CG2 ILE B 167     7339  12063   6107  -1200   -703    903       C  
ATOM   1985  CD1 ILE B 167      50.481  16.219  93.091  1.00 70.94           C  
ANISOU 1985  CD1 ILE B 167     8053  12116   6784   -947   -300    438       C  
ATOM   1986  N   TYR B 168      55.357  13.727  92.089  1.00 70.14           N  
ANISOU 1986  N   TYR B 168     7124  12381   7144   -644   -799   1734       N  
ATOM   1987  CA  TYR B 168      56.751  13.273  92.301  1.00 71.08           C  
ANISOU 1987  CA  TYR B 168     6974  12691   7340   -636   -959   2137       C  
ATOM   1988  C   TYR B 168      57.498  13.348  90.972  1.00 66.89           C  
ANISOU 1988  C   TYR B 168     6300  12008   7107   -442   -884   2149       C  
ATOM   1989  O   TYR B 168      58.677  13.723  90.987  1.00 69.27           O  
ANISOU 1989  O   TYR B 168     6405  12485   7427   -519  -1025   2336       O  
ATOM   1990  CB  TYR B 168      56.749  11.862  92.896  1.00 75.50           C  
ANISOU 1990  CB  TYR B 168     7425  13274   7986   -517   -952   2489       C  
ATOM   1991  CG  TYR B 168      56.276  11.754  94.324  1.00 78.84           C  
ANISOU 1991  CG  TYR B 168     7958  13919   8078   -749  -1060   2568       C  
ATOM   1992  CD1 TYR B 168      56.092  12.874  95.129  1.00 81.87           C  
ANISOU 1992  CD1 TYR B 168     8506  14515   8086  -1078  -1174   2359       C  
ATOM   1993  CD2 TYR B 168      56.064  10.509  94.893  1.00 82.35           C  
ANISOU 1993  CD2 TYR B 168     8351  14357   8578   -654  -1033   2865       C  
ATOM   1994  CE1 TYR B 168      55.684  12.761  96.451  1.00 85.65           C  
ANISOU 1994  CE1 TYR B 168     9108  15209   8224  -1320  -1250   2423       C  
ATOM   1995  CE2 TYR B 168      55.663  10.376  96.216  1.00 87.18           C  
ANISOU 1995  CE2 TYR B 168     9071  15190   8861   -883  -1130   2966       C  
ATOM   1996  CZ  TYR B 168      55.479  11.505  96.998  1.00 87.69           C  
ANISOU 1996  CZ  TYR B 168     9309  15486   8523  -1225  -1238   2740       C  
ATOM   1997  OH  TYR B 168      55.104  11.377  98.301  1.00 90.51           O  
ANISOU 1997  OH  TYR B 168     9796  16073   8520  -1480  -1312   2826       O  
ATOM   1998  N   ASN B 169      56.833  13.021  89.864  1.00 63.65           N  
ANISOU 1998  N   ASN B 169     5982  11295   6904   -224   -669   1953       N  
ATOM   1999  CA  ASN B 169      57.441  13.137  88.513  1.00 60.47           C  
ANISOU 1999  CA  ASN B 169     5495  10735   6746    -63   -561   1916       C  
ATOM   2000  C   ASN B 169      57.907  14.568  88.287  1.00 60.26           C  
ANISOU 2000  C   ASN B 169     5494  10810   6590   -243   -666   1755       C  
ATOM   2001  O   ASN B 169      58.927  14.734  87.570  1.00 62.19           O  
ANISOU 2001  O   ASN B 169     5577  11061   6992   -186   -655   1863       O  
ATOM   2002  CB  ASN B 169      56.529  12.777  87.354  1.00 56.77           C  
ANISOU 2002  CB  ASN B 169     5181   9958   6428    117   -338   1671       C  
ATOM   2003  CG  ASN B 169      57.356  12.365  86.166  1.00 55.08           C  
ANISOU 2003  CG  ASN B 169     4844   9601   6480    301   -195   1756       C  
ATOM   2004  OD1 ASN B 169      57.322  13.004  85.116  1.00 50.90           O  
ANISOU 2004  OD1 ASN B 169     4398   8966   5975    313   -124   1551       O  
ATOM   2005  ND2 ASN B 169      58.133  11.318  86.367  1.00 56.43           N  
ANISOU 2005  ND2 ASN B 169     4811   9774   6854    439   -144   2078       N  
ATOM   2006  N   GLY B 170      57.238  15.530  88.930  1.00 59.04           N  
ANISOU 2006  N   GLY B 170     5529  10727   6174   -457   -743   1523       N  
ATOM   2007  CA  GLY B 170      57.691  16.932  89.008  1.00 62.76           C  
ANISOU 2007  CA  GLY B 170     6049  11304   6489   -686   -851   1380       C  
ATOM   2008  C   GLY B 170      56.849  17.808  88.092  1.00 64.02           C  
ANISOU 2008  C   GLY B 170     6419  11225   6680   -642   -720   1035       C  
ATOM   2009  O   GLY B 170      56.207  17.273  87.199  1.00 71.35           O  
ANISOU 2009  O   GLY B 170     7393  11944   7771   -428   -575    960       O  
ATOM   2010  N   PRO B 171      56.812  19.154  88.251  1.00 67.61           N  
ANISOU 2010  N   PRO B 171     7008  11692   6987   -845   -763    826       N  
ATOM   2011  CA  PRO B 171      55.809  19.973  87.558  1.00 64.30           C  
ANISOU 2011  CA  PRO B 171     6793  11033   6603   -790   -637    526       C  
ATOM   2012  C   PRO B 171      55.975  19.954  86.026  1.00 61.12           C  
ANISOU 2012  C   PRO B 171     6355  10450   6416   -594   -549    522       C  
ATOM   2013  O   PRO B 171      57.081  19.766  85.522  1.00 58.19           O  
ANISOU 2013  O   PRO B 171     5825  10142   6142   -569   -575    695       O  
ATOM   2014  CB  PRO B 171      55.962  21.387  88.147  1.00 64.97           C  
ANISOU 2014  CB  PRO B 171     7014  11164   6507  -1064   -689    348       C  
ATOM   2015  CG  PRO B 171      57.339  21.401  88.805  1.00 70.06           C  
ANISOU 2015  CG  PRO B 171     7494  12089   7036  -1282   -869    567       C  
ATOM   2016  CD  PRO B 171      57.714  19.957  89.090  1.00 70.70           C  
ANISOU 2016  CD  PRO B 171     7362  12317   7183  -1147   -929    877       C  
ATOM   2017  N   MET B 172      54.850  20.100  85.335  1.00 56.57           N  
ANISOU 2017  N   MET B 172     5917   9668   5907   -466   -441    339       N  
ATOM   2018  CA  MET B 172      54.791  20.266  83.867  1.00 56.26           C  
ANISOU 2018  CA  MET B 172     5904   9461   6011   -326   -366    297       C  
ATOM   2019  C   MET B 172      55.289  21.686  83.552  1.00 54.06           C  
ANISOU 2019  C   MET B 172     5691   9147   5700   -460   -399    218       C  
ATOM   2020  O   MET B 172      55.259  22.544  84.428  1.00 52.53           O  
ANISOU 2020  O   MET B 172     5574   8996   5389   -639   -444    122       O  
ATOM   2021  CB  MET B 172      53.354  20.072  83.345  1.00 57.70           C  
ANISOU 2021  CB  MET B 172     6202   9473   6246   -192   -285    147       C  
ATOM   2022  CG  MET B 172      52.669  18.773  83.808  1.00 57.75           C  
ANISOU 2022  CG  MET B 172     6174   9496   6270   -102   -242    187       C  
ATOM   2023  SD  MET B 172      52.837  17.413  82.613  1.00 56.28           S  
ANISOU 2023  SD  MET B 172     5928   9218   6234     75   -142    287       S  
ATOM   2024  CE  MET B 172      52.392  15.928  83.506  1.00 56.23           C  
ANISOU 2024  CE  MET B 172     5869   9242   6254    130    -94    384       C  
ATOM   2025  N   GLN B 173      55.744  21.954  82.338  1.00 50.38           N  
ANISOU 2025  N   GLN B 173     5216   8596   5327   -399   -358    249       N  
ATOM   2026  CA  GLN B 173      56.318  23.280  82.037  1.00 48.11           C  
ANISOU 2026  CA  GLN B 173     4987   8269   5020   -540   -382    203       C  
ATOM   2027  C   GLN B 173      55.224  24.166  81.473  1.00 47.77           C  
ANISOU 2027  C   GLN B 173     5128   8014   5006   -489   -333     38       C  
ATOM   2028  O   GLN B 173      55.389  25.388  81.571  1.00 52.76           O  
ANISOU 2028  O   GLN B 173     5855   8569   5619   -620   -337    -39       O  
ATOM   2029  CB  GLN B 173      57.517  23.116  81.114  1.00 47.40           C  
ANISOU 2029  CB  GLN B 173     4773   8224   5013   -523   -354    356       C  
ATOM   2030  CG  GLN B 173      58.592  22.213  81.712  1.00 46.85           C  
ANISOU 2030  CG  GLN B 173     4470   8362   4969   -544   -396    563       C  
ATOM   2031  CD  GLN B 173      59.921  22.253  80.999  1.00 45.94           C  
ANISOU 2031  CD  GLN B 173     4190   8309   4954   -563   -356    722       C  
ATOM   2032  OE1 GLN B 173      60.430  23.295  80.615  1.00 44.95           O  
ANISOU 2032  OE1 GLN B 173     4099   8163   4814   -698   -366    691       O  
ATOM   2033  NE2 GLN B 173      60.541  21.101  80.870  1.00 46.30           N  
ANISOU 2033  NE2 GLN B 173     4040   8427   5123   -431   -294    907       N  
ATOM   2034  N   LEU B 174      54.115  23.589  80.983  1.00 46.09           N  
ANISOU 2034  N   LEU B 174     4957   7707   4846   -318   -290     -4       N  
ATOM   2035  CA  LEU B 174      53.198  24.334  80.084  1.00 43.75           C  
ANISOU 2035  CA  LEU B 174     4781   7227   4614   -237   -265    -79       C  
ATOM   2036  C   LEU B 174      52.559  25.524  80.800  1.00 45.34           C  
ANISOU 2036  C   LEU B 174     5091   7308   4826   -307   -246   -216       C  
ATOM   2037  O   LEU B 174      52.473  26.600  80.160  1.00 50.95           O  
ANISOU 2037  O   LEU B 174     5892   7864   5602   -311   -229   -229       O  
ATOM   2038  CB  LEU B 174      52.123  23.440  79.479  1.00 42.91           C  
ANISOU 2038  CB  LEU B 174     4670   7083   4550    -77   -250    -85       C  
ATOM   2039  CG  LEU B 174      51.260  24.158  78.443  1.00 42.18           C  
ANISOU 2039  CG  LEU B 174     4662   6844   4517     -4   -265   -100       C  
ATOM   2040  CD1 LEU B 174      52.097  24.604  77.266  1.00 41.62           C  
ANISOU 2040  CD1 LEU B 174     4636   6749   4428    -37   -268     -7       C  
ATOM   2041  CD2 LEU B 174      50.087  23.309  78.000  1.00 41.72           C  
ANISOU 2041  CD2 LEU B 174     4583   6782   4486    107   -280   -112       C  
ATOM   2042  N   THR B 175      52.071  25.385  82.026  1.00 45.80           N  
ANISOU 2042  N   THR B 175     5159   7408   4833   -355   -223   -316       N  
ATOM   2043  CA  THR B 175      51.362  26.511  82.685  1.00 47.31           C  
ANISOU 2043  CA  THR B 175     5475   7444   5053   -412   -143   -480       C  
ATOM   2044  C   THR B 175      52.291  27.735  82.684  1.00 48.27           C  
ANISOU 2044  C   THR B 175     5690   7496   5154   -591   -136   -510       C  
ATOM   2045  O   THR B 175      51.887  28.827  82.223  1.00 48.26           O  
ANISOU 2045  O   THR B 175     5795   7270   5271   -559    -68   -562       O  
ATOM   2046  CB  THR B 175      50.825  26.103  84.056  1.00 47.13           C  
ANISOU 2046  CB  THR B 175     5464   7503   4937   -476    -92   -591       C  
ATOM   2047  OG1 THR B 175      49.998  24.957  83.876  1.00 45.15           O  
ANISOU 2047  OG1 THR B 175     5121   7301   4731   -311    -96   -541       O  
ATOM   2048  CG2 THR B 175      49.979  27.181  84.688  1.00 49.05           C  
ANISOU 2048  CG2 THR B 175     5844   7558   5233   -512     51   -785       C  
ATOM   2049  N   ASN B 176      53.532  27.547  83.093  1.00 48.89           N  
ANISOU 2049  N   ASN B 176     5711   7757   5106   -770   -210   -448       N  
ATOM   2050  CA  ASN B 176      54.487  28.673  83.170  1.00 50.45           C  
ANISOU 2050  CA  ASN B 176     5983   7915   5268   -992   -213   -481       C  
ATOM   2051  C   ASN B 176      54.698  29.264  81.780  1.00 49.01           C  
ANISOU 2051  C   ASN B 176     5825   7575   5219   -902   -198   -390       C  
ATOM   2052  O   ASN B 176      54.658  30.488  81.645  1.00 50.82           O  
ANISOU 2052  O   ASN B 176     6195   7601   5513   -983   -129   -468       O  
ATOM   2053  CB  ASN B 176      55.759  28.226  83.875  1.00 52.25           C  
ANISOU 2053  CB  ASN B 176     6089   8419   5341  -1205   -326   -390       C  
ATOM   2054  CG  ASN B 176      55.590  28.308  85.375  1.00 54.07           C  
ANISOU 2054  CG  ASN B 176     6394   8756   5393  -1412   -331   -526       C  
ATOM   2055  OD1 ASN B 176      56.571  28.204  86.088  1.00 60.61           O  
ANISOU 2055  OD1 ASN B 176     7149   9812   6067  -1647   -441   -464       O  
ATOM   2056  ND2 ASN B 176      54.379  28.546  85.858  1.00 52.19           N  
ANISOU 2056  ND2 ASN B 176     6297   8365   5167  -1348   -207   -706       N  
ATOM   2057  N   HIS B 177      54.922  28.426  80.786  1.00 47.15           N  
ANISOU 2057  N   HIS B 177     5475   7419   5018   -754   -242   -234       N  
ATOM   2058  CA  HIS B 177      55.010  28.857  79.378  1.00 48.33           C  
ANISOU 2058  CA  HIS B 177     5663   7442   5255   -668   -224   -136       C  
ATOM   2059  C   HIS B 177      53.809  29.742  79.001  1.00 52.59           C  
ANISOU 2059  C   HIS B 177     6341   7724   5914   -553   -171   -195       C  
ATOM   2060  O   HIS B 177      54.053  30.865  78.499  1.00 60.27           O  
ANISOU 2060  O   HIS B 177     7418   8526   6954   -614   -134   -172       O  
ATOM   2061  CB  HIS B 177      55.143  27.659  78.453  1.00 47.26           C  
ANISOU 2061  CB  HIS B 177     5419   7424   5112   -522   -245     -5       C  
ATOM   2062  CG  HIS B 177      56.467  26.994  78.517  1.00 47.80           C  
ANISOU 2062  CG  HIS B 177     5338   7688   5135   -605   -256    101       C  
ATOM   2063  ND1 HIS B 177      56.722  25.843  77.804  1.00 49.17           N  
ANISOU 2063  ND1 HIS B 177     5414   7947   5318   -483   -223    201       N  
ATOM   2064  CD2 HIS B 177      57.587  27.281  79.220  1.00 49.16           C  
ANISOU 2064  CD2 HIS B 177     5424   7986   5268   -797   -290    132       C  
ATOM   2065  CE1 HIS B 177      57.967  25.458  78.062  1.00 49.08           C  
ANISOU 2065  CE1 HIS B 177     5244   8092   5311   -564   -218    307       C  
ATOM   2066  NE2 HIS B 177      58.511  26.318  78.933  1.00 48.39           N  
ANISOU 2066  NE2 HIS B 177     5144   8053   5188   -762   -281    281       N  
ATOM   2067  N   LEU B 178      52.567  29.295  79.207  1.00 51.01           N  
ANISOU 2067  N   LEU B 178     6128   7486   5765   -392   -161   -246       N  
ATOM   2068  CA  LEU B 178      51.379  30.106  78.819  1.00 52.91           C  
ANISOU 2068  CA  LEU B 178     6445   7490   6167   -253   -114   -257       C  
ATOM   2069  C   LEU B 178      51.372  31.430  79.594  1.00 55.52           C  
ANISOU 2069  C   LEU B 178     6912   7604   6576   -366      6   -393       C  
ATOM   2070  O   LEU B 178      51.174  32.493  78.971  1.00 57.31           O  
ANISOU 2070  O   LEU B 178     7230   7599   6946   -325     53   -337       O  
ATOM   2071  CB  LEU B 178      50.101  29.307  79.070  1.00 52.95           C  
ANISOU 2071  CB  LEU B 178     6368   7529   6219    -87   -120   -290       C  
ATOM   2072  CG  LEU B 178      49.862  28.129  78.125  1.00 50.81           C  
ANISOU 2072  CG  LEU B 178     6000   7407   5896     20   -220   -169       C  
ATOM   2073  CD1 LEU B 178      48.975  27.092  78.787  1.00 50.91           C  
ANISOU 2073  CD1 LEU B 178     5922   7516   5905     97   -215   -239       C  
ATOM   2074  CD2 LEU B 178      49.267  28.579  76.809  1.00 49.73           C  
ANISOU 2074  CD2 LEU B 178     5883   7167   5842    130   -283    -26       C  
ATOM   2075  N   TYR B 179      51.607  31.390  80.900  1.00 58.88           N  
ANISOU 2075  N   TYR B 179     7369   8095   6905   -522     62   -561       N  
ATOM   2076  CA  TYR B 179      51.794  32.614  81.722  1.00 63.06           C  
ANISOU 2076  CA  TYR B 179     8067   8434   7457   -706    200   -736       C  
ATOM   2077  C   TYR B 179      52.686  33.626  80.990  1.00 62.93           C  
ANISOU 2077  C   TYR B 179     8141   8281   7488   -826    201   -662       C  
ATOM   2078  O   TYR B 179      52.270  34.794  80.803  1.00 64.90           O  
ANISOU 2078  O   TYR B 179     8529   8216   7912   -799    332   -701       O  
ATOM   2079  CB  TYR B 179      52.447  32.276  83.061  1.00 65.54           C  
ANISOU 2079  CB  TYR B 179     8398   8952   7550   -962    192   -882       C  
ATOM   2080  CG  TYR B 179      52.468  33.425  84.020  1.00 68.80           C  
ANISOU 2080  CG  TYR B 179     9017   9177   7945  -1185    356  -1114       C  
ATOM   2081  CD1 TYR B 179      51.310  34.148  84.255  1.00 72.99           C  
ANISOU 2081  CD1 TYR B 179     9668   9403   8661  -1059    565  -1255       C  
ATOM   2082  CD2 TYR B 179      53.625  33.801  84.668  1.00 71.50           C  
ANISOU 2082  CD2 TYR B 179     9429   9636   8099  -1528    317  -1192       C  
ATOM   2083  CE1 TYR B 179      51.283  35.201  85.149  1.00 76.33           C  
ANISOU 2083  CE1 TYR B 179    10313   9611   9078  -1267    772  -1503       C  
ATOM   2084  CE2 TYR B 179      53.615  34.844  85.577  1.00 77.50           C  
ANISOU 2084  CE2 TYR B 179    10415  10217   8812  -1777    486  -1443       C  
ATOM   2085  CZ  TYR B 179      52.445  35.547  85.810  1.00 79.39           C  
ANISOU 2085  CZ  TYR B 179    10809  10120   9236  -1644    733  -1613       C  
ATOM   2086  OH  TYR B 179      52.422  36.591  86.679  1.00 85.30           O  
ANISOU 2086  OH  TYR B 179    11809  10646   9952  -1892    952  -1889       O  
ATOM   2087  N   ASP B 180      53.883  33.191  80.599  1.00 59.05           N  
ANISOU 2087  N   ASP B 180     7564   8005   6866   -950     81   -547       N  
ATOM   2088  CA  ASP B 180      54.910  34.077  79.996  1.00 62.67           C  
ANISOU 2088  CA  ASP B 180     8088   8379   7342  -1116     86   -476       C  
ATOM   2089  C   ASP B 180      54.411  34.533  78.621  1.00 62.70           C  
ANISOU 2089  C   ASP B 180     8132   8183   7508   -914    100   -306       C  
ATOM   2090  O   ASP B 180      54.663  35.684  78.236  1.00 67.43           O  
ANISOU 2090  O   ASP B 180     8863   8546   8208   -994    176   -281       O  
ATOM   2091  CB  ASP B 180      56.275  33.394  79.904  1.00 63.05           C  
ANISOU 2091  CB  ASP B 180     7986   8731   7239  -1274    -29   -371       C  
ATOM   2092  CG  ASP B 180      56.914  33.079  81.243  1.00 65.83           C  
ANISOU 2092  CG  ASP B 180     8286   9304   7423  -1518    -80   -482       C  
ATOM   2093  OD1 ASP B 180      56.353  33.464  82.279  1.00 74.91           O  
ANISOU 2093  OD1 ASP B 180     9559  10369   8532  -1608    -10   -677       O  
ATOM   2094  OD2 ASP B 180      57.942  32.414  81.246  1.00 67.63           O  
ANISOU 2094  OD2 ASP B 180     8341   9796   7559  -1612   -185   -362       O  
ATOM   2095  N   ASP B 181      53.734  33.656  77.896  1.00 59.59           N  
ANISOU 2095  N   ASP B 181     7633   7881   7124   -682     22   -182       N  
ATOM   2096  CA  ASP B 181      53.078  33.992  76.607  1.00 60.38           C  
ANISOU 2096  CA  ASP B 181     7763   7834   7343   -495     -1      0       C  
ATOM   2097  C   ASP B 181      51.948  35.015  76.836  1.00 61.96           C  
ANISOU 2097  C   ASP B 181     8059   7711   7771   -369    103    -35       C  
ATOM   2098  O   ASP B 181      51.708  35.847  75.923  1.00 64.59           O  
ANISOU 2098  O   ASP B 181     8462   7838   8240   -289    112    131       O  
ATOM   2099  CB  ASP B 181      52.576  32.735  75.900  1.00 58.51           C  
ANISOU 2099  CB  ASP B 181     7399   7802   7029   -326   -115    108       C  
ATOM   2100  CG  ASP B 181      53.688  31.880  75.328  1.00 55.95           C  
ANISOU 2100  CG  ASP B 181     7003   7717   6536   -414   -167    185       C  
ATOM   2101  OD1 ASP B 181      54.754  32.443  75.055  1.00 60.82           O  
ANISOU 2101  OD1 ASP B 181     7661   8321   7125   -569   -133    231       O  
ATOM   2102  OD2 ASP B 181      53.473  30.662  75.153  1.00 52.68           O  
ANISOU 2102  OD2 ASP B 181     6490   7485   6039   -329   -218    197       O  
ATOM   2103  N   ILE B 182      51.277  35.005  77.989  1.00 60.22           N  
ANISOU 2103  N   ILE B 182     7844   7430   7606   -346    199   -227       N  
ATOM   2104  CA  ILE B 182      50.238  36.046  78.272  1.00 64.05           C  
ANISOU 2104  CA  ILE B 182     8415   7565   8355   -218    362   -277       C  
ATOM   2105  C   ILE B 182      50.918  37.407  78.482  1.00 65.60           C  
ANISOU 2105  C   ILE B 182     8812   7476   8635   -404    515   -354       C  
ATOM   2106  O   ILE B 182      50.411  38.431  78.017  1.00 65.19           O  
ANISOU 2106  O   ILE B 182     8843   7094   8831   -286    619   -256       O  
ATOM   2107  CB  ILE B 182      49.352  35.667  79.467  1.00 63.73           C  
ANISOU 2107  CB  ILE B 182     8338   7528   8347   -159    473   -484       C  
ATOM   2108  CG1 ILE B 182      48.344  34.596  79.081  1.00 62.91           C  
ANISOU 2108  CG1 ILE B 182     8039   7597   8264     70    354   -370       C  
ATOM   2109  CG2 ILE B 182      48.647  36.883  80.018  1.00 66.81           C  
ANISOU 2109  CG2 ILE B 182     8857   7527   8998   -106    724   -607       C  
ATOM   2110  CD1 ILE B 182      47.840  33.825  80.263  1.00 64.96           C  
ANISOU 2110  CD1 ILE B 182     8242   7989   8449     59    420   -564       C  
ATOM   2111  N   ILE B 183      52.045  37.402  79.174  1.00 66.05           N  
ANISOU 2111  N   ILE B 183     8936   7661   8498   -700    524   -510       N  
ATOM   2112  CA  ILE B 183      52.763  38.653  79.519  1.00 68.74           C  
ANISOU 2112  CA  ILE B 183     9481   7751   8884   -951    673   -630       C  
ATOM   2113  C   ILE B 183      53.277  39.286  78.225  1.00 69.04           C  
ANISOU 2113  C   ILE B 183     9556   7664   9010   -938    627   -385       C  
ATOM   2114  O   ILE B 183      53.029  40.504  78.031  1.00 72.08           O  
ANISOU 2114  O   ILE B 183    10103   7662   9619   -924    788   -367       O  
ATOM   2115  CB  ILE B 183      53.855  38.354  80.553  1.00 68.85           C  
ANISOU 2115  CB  ILE B 183     9515   8012   8632  -1302    638   -826       C  
ATOM   2116  CG1 ILE B 183      53.219  38.105  81.919  1.00 69.60           C  
ANISOU 2116  CG1 ILE B 183     9657   8128   8658  -1348    747  -1089       C  
ATOM   2117  CG2 ILE B 183      54.890  39.461  80.587  1.00 71.25           C  
ANISOU 2117  CG2 ILE B 183     9985   8154   8931  -1616    717   -888       C  
ATOM   2118  CD1 ILE B 183      54.226  37.950  83.029  1.00 72.04           C  
ANISOU 2118  CD1 ILE B 183    10012   8674   8686  -1733    706  -1274       C  
ATOM   2119  N   TYR B 184      53.905  38.502  77.340  1.00 66.93           N  
ANISOU 2119  N   TYR B 184     9154   7685   8590   -929    443   -193       N  
ATOM   2120  CA  TYR B 184      54.412  39.043  76.054  1.00 67.13           C  
ANISOU 2120  CA  TYR B 184     9224   7622   8659   -935    408     50       C  
ATOM   2121  C   TYR B 184      53.238  39.619  75.246  1.00 69.72           C  
ANISOU 2121  C   TYR B 184     9590   7671   9226   -651    434    250       C  
ATOM   2122  O   TYR B 184      53.318  40.795  74.797  1.00 70.42           O  
ANISOU 2122  O   TYR B 184     9826   7439   9488   -676    537    358       O  
ATOM   2123  CB  TYR B 184      55.131  38.022  75.182  1.00 63.99           C  
ANISOU 2123  CB  TYR B 184     8680   7572   8059   -943    246    214       C  
ATOM   2124  CG  TYR B 184      55.398  38.584  73.807  1.00 66.39           C  
ANISOU 2124  CG  TYR B 184     9052   7772   8399   -922    231    473       C  
ATOM   2125  CD1 TYR B 184      56.379  39.533  73.606  1.00 68.05           C  
ANISOU 2125  CD1 TYR B 184     9378   7843   8633  -1152    317    504       C  
ATOM   2126  CD2 TYR B 184      54.602  38.250  72.722  1.00 67.03           C  
ANISOU 2126  CD2 TYR B 184     9098   7880   8490   -693    133    696       C  
ATOM   2127  CE1 TYR B 184      56.610  40.087  72.357  1.00 70.18           C  
ANISOU 2127  CE1 TYR B 184     9727   8008   8928  -1144    318    756       C  
ATOM   2128  CE2 TYR B 184      54.807  38.802  71.467  1.00 68.75           C  
ANISOU 2128  CE2 TYR B 184     9399   8012   8709   -694    113    953       C  
ATOM   2129  CZ  TYR B 184      55.822  39.721  71.278  1.00 71.07           C  
ANISOU 2129  CZ  TYR B 184     9813   8165   9024   -913    213    988       C  
ATOM   2130  OH  TYR B 184      56.029  40.260  70.035  1.00 72.29           O  
ANISOU 2130  OH  TYR B 184    10061   8238   9164   -925    203   1259       O  
ATOM   2131  N   VAL B 185      52.178  38.823  75.052  1.00 68.88           N  
ANISOU 2131  N   VAL B 185     9346   7683   9141   -397    337    321       N  
ATOM   2132  CA  VAL B 185      51.062  39.198  74.129  1.00 69.90           C  
ANISOU 2132  CA  VAL B 185     9446   7636   9474   -125    293    584       C  
ATOM   2133  C   VAL B 185      50.340  40.430  74.688  1.00 71.78           C  
ANISOU 2133  C   VAL B 185     9791   7429  10050    -26    508    532       C  
ATOM   2134  O   VAL B 185      49.864  41.265  73.868  1.00 72.17           O  
ANISOU 2134  O   VAL B 185     9878   7219  10322    124    520    795       O  
ATOM   2135  CB  VAL B 185      50.094  38.026  73.884  1.00 67.69           C  
ANISOU 2135  CB  VAL B 185     8974   7611   9135     80    133    652       C  
ATOM   2136  CG1 VAL B 185      48.856  38.451  73.110  1.00 69.81           C  
ANISOU 2136  CG1 VAL B 185     9173   7716   9633    343     71    925       C  
ATOM   2137  CG2 VAL B 185      50.793  36.891  73.160  1.00 65.91           C  
ANISOU 2137  CG2 VAL B 185     8678   7757   8606     -9    -36    720       C  
ATOM   2138  N   SER B 186      50.264  40.533  76.020  1.00 71.16           N  
ANISOU 2138  N   SER B 186     9767   7263  10007   -113    683    215       N  
ATOM   2139  CA  SER B 186      49.683  41.696  76.736  1.00 73.92           C  
ANISOU 2139  CA  SER B 186    10259   7160  10667    -62    965     80       C  
ATOM   2140  C   SER B 186      50.380  42.971  76.274  1.00 75.94           C  
ANISOU 2140  C   SER B 186    10719   7081  11050   -199   1083    170       C  
ATOM   2141  O   SER B 186      49.678  43.985  76.054  1.00 79.97           O  
ANISOU 2141  O   SER B 186    11302   7170  11913    -17   1251    293       O  
ATOM   2142  CB  SER B 186      49.786  41.523  78.210  1.00 74.02           C  
ANISOU 2142  CB  SER B 186    10344   7197  10581   -238   1129   -306       C  
ATOM   2143  OG  SER B 186      48.775  40.634  78.639  1.00 73.33           O  
ANISOU 2143  OG  SER B 186    10083   7276  10503    -38   1097   -354       O  
ATOM   2144  N   SER B 187      51.696  42.884  76.086  1.00 73.67           N  
ANISOU 2144  N   SER B 187    10501   6978  10511   -495    999    139       N  
ATOM   2145  CA  SER B 187      52.570  44.016  75.713  1.00 75.35           C  
ANISOU 2145  CA  SER B 187    10913   6922  10794   -705   1108    195       C  
ATOM   2146  C   SER B 187      52.184  44.595  74.350  1.00 77.29           C  
ANISOU 2146  C   SER B 187    11161   6969  11234   -491   1052    600       C  
ATOM   2147  O   SER B 187      52.561  45.747  74.118  1.00 83.95           O  
ANISOU 2147  O   SER B 187    12193   7454  12250   -594   1208    665       O  
ATOM   2148  CB  SER B 187      54.011  43.617  75.722  1.00 72.53           C  
ANISOU 2148  CB  SER B 187    10554   6879  10122  -1045    998    118       C  
ATOM   2149  OG  SER B 187      54.488  43.508  74.404  1.00 70.74           O  
ANISOU 2149  OG  SER B 187    10278   6777   9821  -1020    849    431       O  
ATOM   2150  N   VAL B 188      51.508  43.849  73.472  1.00 75.47           N  
ANISOU 2150  N   VAL B 188    10745   6966  10962   -238    836    871       N  
ATOM   2151  CA  VAL B 188      51.288  44.283  72.059  1.00 78.20           C  
ANISOU 2151  CA  VAL B 188    11091   7223  11396    -94    720   1299       C  
ATOM   2152  C   VAL B 188      49.792  44.228  71.747  1.00 82.40           C  
ANISOU 2152  C   VAL B 188    11466   7665  12176    276    654   1528       C  
ATOM   2153  O   VAL B 188      49.416  43.896  70.608  1.00 83.85           O  
ANISOU 2153  O   VAL B 188    11545   8027  12287    406    428   1871       O  
ATOM   2154  CB  VAL B 188      52.155  43.480  71.068  1.00 75.15           C  
ANISOU 2154  CB  VAL B 188    10653   7251  10650   -237    499   1449       C  
ATOM   2155  CG1 VAL B 188      53.638  43.594  71.402  1.00 74.04           C  
ANISOU 2155  CG1 VAL B 188    10620   7191  10320   -594    580   1251       C  
ATOM   2156  CG2 VAL B 188      51.769  42.014  70.976  1.00 72.08           C  
ANISOU 2156  CG2 VAL B 188    10059   7301  10023   -139    293   1416       C  
ATOM   2157  N   VAL B 189      48.971  44.613  72.725  1.00 87.75           N  
ANISOU 2157  N   VAL B 189    12132   8062  13145    424    861   1350       N  
ATOM   2158  CA  VAL B 189      47.486  44.635  72.608  1.00 90.13           C  
ANISOU 2158  CA  VAL B 189    12244   8242  13760    793    845   1550       C  
ATOM   2159  C   VAL B 189      46.969  45.925  73.248  1.00 97.12           C  
ANISOU 2159  C   VAL B 189    13247   8542  15110    923   1197   1491       C  
ATOM   2160  O   VAL B 189      47.511  46.311  74.314  1.00 97.03           O  
ANISOU 2160  O   VAL B 189    13430   8342  15096    713   1462   1102       O  
ATOM   2161  CB  VAL B 189      46.906  43.357  73.245  1.00 87.84           C  
ANISOU 2161  CB  VAL B 189    11750   8312  13311    858    745   1345       C  
ATOM   2162  CG1 VAL B 189      45.451  43.472  73.657  1.00 89.41           C  
ANISOU 2162  CG1 VAL B 189    11765   8328  13877   1182    848   1397       C  
ATOM   2163  CG2 VAL B 189      47.086  42.173  72.314  1.00 85.90           C  
ANISOU 2163  CG2 VAL B 189    11366   8562  12709    820    402   1517       C  
ATOM   2164  N   GLU B 190      45.991  46.566  72.598  1.00103.52           N  
ANISOU 2164  N   GLU B 190    13949   9081  16302   1241   1200   1874       N  
ATOM   2165  CA  GLU B 190      45.229  47.727  73.140  1.00111.19           C  
ANISOU 2165  CA  GLU B 190    14971   9461  17815   1466   1560   1876       C  
ATOM   2166  C   GLU B 190      44.395  47.266  74.349  1.00111.01           C  
ANISOU 2166  C   GLU B 190    14825   9438  17915   1587   1754   1539       C  
ATOM   2167  O   GLU B 190      43.568  46.332  74.168  1.00108.72           O  
ANISOU 2167  O   GLU B 190    14244   9486  17576   1772   1535   1663       O  
ATOM   2168  CB  GLU B 190      44.273  48.302  72.088  1.00115.50           C  
ANISOU 2168  CB  GLU B 190    15337   9805  18742   1825   1454   2446       C  
ATOM   2169  CG  GLU B 190      44.921  48.680  70.763  1.00116.01           C  
ANISOU 2169  CG  GLU B 190    15496   9917  18666   1732   1223   2860       C  
ATOM   2170  CD  GLU B 190      45.526  50.074  70.718  1.00119.40           C  
ANISOU 2170  CD  GLU B 190    16217   9788  19359   1647   1513   2910       C  
ATOM   2171  OE1 GLU B 190      44.792  51.040  70.402  1.00119.95           O  
ANISOU 2171  OE1 GLU B 190    16248   9405  19920   1937   1651   3255       O  
ATOM   2172  OE2 GLU B 190      46.737  50.185  71.007  1.00119.09           O  
ANISOU 2172  OE2 GLU B 190    16433   9764  19049   1287   1602   2614       O  
ATOM   2173  N   ASN B 191      44.608  47.861  75.528  1.00112.24           N  
ANISOU 2173  N   ASN B 191    15202   9247  18194   1457   2149   1121       N  
ATOM   2174  CA  ASN B 191      43.802  47.572  76.744  1.00112.47           C  
ANISOU 2174  CA  ASN B 191    15160   9215  18358   1556   2408    781       C  
ATOM   2175  C   ASN B 191      43.965  46.097  77.120  1.00106.61           C  
ANISOU 2175  C   ASN B 191    14279   9079  17148   1409   2147    578       C  
ATOM   2176  O   ASN B 191      42.957  45.341  77.067  1.00101.24           O  
ANISOU 2176  O   ASN B 191    13306   8619  16539   1651   2024    698       O  
ATOM   2177  CB  ASN B 191      42.344  47.967  76.518  1.00117.09           C  
ANISOU 2177  CB  ASN B 191    15484   9509  19492   2021   2533   1085       C  
ATOM   2178  CG  ASN B 191      42.218  49.446  76.221  1.00124.64           C  
ANISOU 2178  CG  ASN B 191    16590   9816  20951   2178   2833   1287       C  
ATOM   2179  OD1 ASN B 191      42.687  50.275  77.000  1.00127.93           O  
ANISOU 2179  OD1 ASN B 191    17323   9811  21473   1999   3227    943       O  
ATOM   2180  ND2 ASN B 191      41.600  49.795  75.101  1.00127.70           N  
ANISOU 2180  ND2 ASN B 191    16763  10111  21646   2492   2652   1850       N  
ATOM   2181  N   SER B 192      45.208  45.733  77.455  1.00103.69           N  
ANISOU 2181  N   SER B 192    14100   8956  16340   1022   2066    311       N  
ATOM   2182  CA  SER B 192      45.665  44.392  77.908  1.00 98.61           C  
ANISOU 2182  CA  SER B 192    13380   8857  15227    818   1847     94       C  
ATOM   2183  C   SER B 192      44.982  44.017  79.225  1.00 99.54           C  
ANISOU 2183  C   SER B 192    13472   8974  15374    840   2079   -256       C  
ATOM   2184  O   SER B 192      44.398  42.919  79.292  1.00 98.07           O  
ANISOU 2184  O   SER B 192    13054   9139  15069    955   1906   -226       O  
ATOM   2185  CB  SER B 192      47.156  44.372  78.063  1.00 96.13           C  
ANISOU 2185  CB  SER B 192    13279   8702  14543    411   1779    -90       C  
ATOM   2186  OG  SER B 192      47.759  45.307  77.178  1.00 98.44           O  
ANISOU 2186  OG  SER B 192    13707   8749  14943    357   1774    136       O  
ATOM   2187  N   ASP B 193      44.987  44.930  80.200  1.00104.06           N  
ANISOU 2187  N   ASP B 193    14283   9141  16114    733   2479   -570       N  
ATOM   2188  CA  ASP B 193      44.479  44.683  81.585  1.00107.22           C  
ANISOU 2188  CA  ASP B 193    14736   9517  16485    674   2763   -969       C  
ATOM   2189  C   ASP B 193      42.944  44.636  81.572  1.00108.36           C  
ANISOU 2189  C   ASP B 193    14621   9501  17049   1100   2911   -822       C  
ATOM   2190  O   ASP B 193      42.359  44.160  82.562  1.00103.69           O  
ANISOU 2190  O   ASP B 193    13989   8987  16419   1104   3091  -1086       O  
ATOM   2191  CB  ASP B 193      45.010  45.719  82.583  1.00111.94           C  
ANISOU 2191  CB  ASP B 193    15710   9722  17098    377   3165  -1372       C  
ATOM   2192  CG  ASP B 193      46.184  46.486  82.011  1.00116.04           C  
ANISOU 2192  CG  ASP B 193    16445  10100  17542    128   3096  -1303       C  
ATOM   2193  OD1 ASP B 193      46.006  47.026  80.899  1.00119.48           O  
ANISOU 2193  OD1 ASP B 193    16804  10325  18267    362   3021   -928       O  
ATOM   2194  OD2 ASP B 193      47.271  46.475  82.634  1.00117.40           O  
ANISOU 2194  OD2 ASP B 193    16834  10418  17352   -302   3085  -1590       O  
ATOM   2195  N   ASP B 194      42.324  45.101  80.479  1.00111.37           N  
ANISOU 2195  N   ASP B 194    14817   9686  17810   1436   2827   -393       N  
ATOM   2196  CA  ASP B 194      40.853  45.094  80.262  1.00115.72           C  
ANISOU 2196  CA  ASP B 194    15047  10107  18813   1870   2907   -145       C  
ATOM   2197  C   ASP B 194      40.375  43.711  79.794  1.00112.35           C  
ANISOU 2197  C   ASP B 194    14282  10237  18168   1969   2501     55       C  
ATOM   2198  O   ASP B 194      39.151  43.529  79.774  1.00115.23           O  
ANISOU 2198  O   ASP B 194    14351  10575  18853   2277   2552    214       O
[truncated: 146,611 more chars]
