# Supplementary material for: Malaria parasites require a divergent heme oxygenase for apicoplast gene expression and biogenesis
Source: eLife. 2024 Dec 11;13:RP100256. doi: 10.7554/eLife.100256 (PMC11634067; doi:10.7554/eLife.100256)
Supplement: Figure 2—source data 2. [file elife-100256-fig2-data2.zip]

Archive with 2 entries (2 files):
- figure 2 - source data 2 - Figure 2B.tif
- __MACOSX/._figure 2 - source data 2 - Figure 2B.tif
