# Supplementary material for: Malaria parasites require a divergent heme oxygenase for apicoplast gene expression and biogenesis
Source: eLife. 2024 Dec 11;13:RP100256. doi: 10.7554/eLife.100256 (PMC11634067; doi:10.7554/eLife.100256)
Supplement: Figure 2—source data 4. [file elife-100256-fig2-data4.zip]

Archive with 5 entries (4 files):
- Figure 2 - source data 4 for Figure 2E/
- Figure 2 - source data 4 for Figure 2E/figure 2 - source data 4 - Figure 2E G.tif
- __MACOSX/Figure 2 - source data 4 for Figure 2E/._figure 2 - source data 4 - Figure 2E G.tif
- Figure 2 - source data 4 for Figure 2E/figure 2 - source data 4 - Figure 2E R.tif
- __MACOSX/Figure 2 - source data 4 for Figure 2E/._figure 2 - source data 4 - Figure 2E R.tif
