# Supplementary material for: Malaria parasites require a divergent heme oxygenase for apicoplast gene expression and biogenesis
Source: eLife. 2024 Dec 11;13:RP100256. doi: 10.7554/eLife.100256 (PMC11634067; doi:10.7554/eLife.100256)
Supplement: Figure 3—source data 2. [file elife-100256-fig3-data2.zip]

Archive with 5 entries (4 files):
- figure 3 - source data 2/
- figure 3 - source data 2/figure 3 - source data 1 - PfHO-GDB WB unlabeled raw R.tif
- __MACOSX/figure 3 - source data 2/._figure 3 - source data 1 - PfHO-GDB WB unlabeled raw R.tif
- figure 3 - source data 2/figure 3 - source data 1 - PfHO-GDB WB unlabeled raw G.tif
- __MACOSX/figure 3 - source data 2/._figure 3 - source data 1 - PfHO-GDB WB unlabeled raw G.tif
