# Supplementary material for: Malaria parasites require a divergent heme oxygenase for apicoplast gene expression and biogenesis
Source: eLife. 2024 Dec 11;13:RP100256. doi: 10.7554/eLife.100256 (PMC11634067; doi:10.7554/eLife.100256)
Supplement: Figure 4—source data 1. [file elife-100256-fig4-data1.zip]

Archive with 2 entries (2 files):
- figure 4 - source data 1 - processing WB.pdf
- __MACOSX/._figure 4 - source data 1 - processing WB.pdf
