# Supplementary material for: Malaria parasites require a divergent heme oxygenase for apicoplast gene expression and biogenesis
Source: eLife. 2024 Dec 11;13:RP100256. doi: 10.7554/eLife.100256 (PMC11634067; doi:10.7554/eLife.100256)
Supplement: Figure 4—figure supplement 3—source data 2. [file elife-100256-fig4-figsupp3-data2.zip]

Archive with 2 entries (2 files):
- Figure 4 - figure supplement 3 - source data 1 - episomal WB unlabeled raw.tif
- __MACOSX/._Figure 4 - figure supplement 3 - source data 1 - episomal WB unlabeled raw.tif
