# Supplementary material for: Malaria parasites require a divergent heme oxygenase for apicoplast gene expression and biogenesis
Source: eLife. 2024 Dec 11;13:RP100256. doi: 10.7554/eLife.100256 (PMC11634067; doi:10.7554/eLife.100256)
Supplement: Figure 5—source data 2. [file elife-100256-fig5-data2.zip]

Archive with 2 entries (2 files):
- Figure 5 - source data 2 - Fig 5 and F5FS5.pdf
- __MACOSX/._Figure 5 - source data 2 - Fig 5 and F5FS5.pdf
